# Supplementary material for: A comprehensive analysis of adiponectin QTLs using SNP association, SNP cis-effects on peripheral blood gene expression and gene expression correlation identified novel metabolic syndrome (MetS) genes with potential role in carcinogenesis and systemic inflammation
Source: BMC Med Genomics. 2013 Apr 29;6:14. doi: 10.1186/1755-8794-6-14 (PMC3643849; doi:10.1186/1755-8794-6-14)
Supplement: Additional file 1: Table S1 — Intercorrelation analysis of leading MetS component phenotypes. [file 1755-8794-6-14-S1.xlsx]

## Sheet: Adiponectin
trait1	trait2	rhop	trait1	trait2	rhop	trait1	trait2	rhop
adipn	AIR	-0.0423144	BMED	adipn	0.0794463	adipn	weight	-0.292198	1
adipn	di	0.137479	BMI	adipn	-0.285193	adipn	height	-0.0781813	2
adipn	ffmkg	-0.196566	calc_LDL	adipn	-0.00328165	adipn	BMI	-0.285193	3
adipn	ffmpct	0.111078	chol	adipn	-0.0226901	adipn	WC	-0.337749	4
adipn	REE	-0.261209	DBP	adipn	-0.0909011	adipn	HC	-0.287798	5
adipn	REElean	-0.0797554	glucose	adipn	-0.117206	adipn	WHR	-0.1455	6
adipn	REEtot	0.0568394	HDL	adipn	0.249321	adipn	Fatkg	-0.168379	7
adipn	RQ	0.0150886	height	adipn	-0.0781813	adipn	Fatpct	-0.108242	8
adipn	SG	0.0976145	hips	adipn	-0.287798	adipn	Leankg	-0.196566	9
adipn	SI	0.255291	HMED	adipn	0.1805	adipn	Leanpct	0.111078	10
adipn	subq	-0.183687	HOMA	adipn	-0.186713	adipn	SubQF	-0.183687	11
adipn	tfmkg	-0.168379	igratio	adipn	-0.151056	adipn	VF	-0.302697	12
adipn	tfmpct	-0.108242	IL1B	adipn	0.00515666	adipn	TAF	-0.23054	13
adipn	TotAbdom	-0.23054	IL6	adipn	-0.00931627	adipn	RQ	0.0150886	14
adipn	visc	-0.302697	insulin	adipn	-0.181426	adipn	REE	-0.261209	15
AIR	di	0.598057	LDL	adipn	-0.0272038	adipn	REE/weight	0.0568394	16
AIR	ffmkg	0.0871704	LDL_PPD	adipn	0.191022	adipn	REE/lean	-0.0797554	17
AIR	ffmpct	-0.187644	leptin	adipn	-0.230331	adipn	FG	-0.117206	18
AIR	tfmkg	0.214101	LMEDn	adipn	0.138583	adipn	FI	-0.181426	19
AIR	tfmpct	0.218308	pulse	adipn	-0.0774145	adipn	IGR	-0.151056	20
BMED	adipn	0.0794463	SBP	adipn	-0.161875	adipn	HOMA	-0.186713	21
BMED	AIR	-0.00377525	TNFa	adipn	0.0439185	adipn	SI	0.255291	22
BMED	di	0.143061	trigly	adipn	-0.202461	adipn	SG	0.0976145	23
BMED	ffmkg	-0.191124	waist	adipn	-0.337749	adipn	AIR	-0.0423144	24
BMED	ffmpct	0.120632	weight	adipn	-0.292198	adipn	DI	0.137479	25
BMED	IL1B	-0.0617578	WHR	adipn	-0.1455	adipn	TG	-0.202461	26
BMED	IL6	-0.103744	adipn	AIR	-0.0423144	adipn	TC	-0.0226901	27
BMED	leptin	-0.0802245	BMED	AIR	-0.00377525	adipn	LDL-c	-0.0272038	28
BMED	REE	-0.173044	BMI	AIR	0.171734	adipn	cal. LDL-c	-0.00328165	29
BMED	REElean	0.0191201	calc_LDL	AIR	0.171721	adipn	HDL-c	0.249321	30
BMED	REEtot	0.122482	chol	AIR	0.188441	adipn	HMED	0.1805	31
BMED	RQ	-0.0378647	DBP	AIR	-0.016387	adipn	LMEDn	0.138583	32
BMED	SG	0.115915	glucose	AIR	-0.430619	adipn	LDLppd	0.191022	33
BMED	SI	0.21371	HDL	AIR	0.0607823	adipn	BMED	0.0794463	34
BMED	subq	-0.125709	height	AIR	-0.0131582	adipn	sBP	-0.161875	35
BMED	tfmkg	-0.180848	hips	AIR	0.176043	adipn	dBP	-0.0909011	36
BMED	tfmpct	-0.101946	HMED	AIR	-0.100002	adipn	pulse	-0.0774145	37
BMED	TNFa	-0.208476	HOMA	AIR	0.089942	adipn	leptin	-0.230331	39
BMED	TotAbdom	-0.160604	igratio	AIR	0.315704	adipn	TNF-alpha	0.0439185	40
BMED	visc	-0.23845	IL1B	AIR	0.0317051	adipn	IL-1β	0.00515666	41
BMI	adipn	-0.285193	IL6	AIR	0.00370677	adipn	IL-6	-0.00931627	42
BMI	AIR	0.171734	insulin	AIR	0.231335
BMI	BMED	-0.148873	LDL	AIR	0.163975
BMI	calc_LDL	0.0924752	LDL_PPD	AIR	-0.0376087
BMI	chol	0.0875136	leptin	AIR	0.229801
BMI	DBP	0.196517	LMEDn	AIR	0.00352224
BMI	di	-0.296071	pulse	AIR	-0.0523383
BMI	ffmkg	0.632527	REElean	AIR	-0.00182913
BMI	ffmpct	-0.758189	REE	AIR	0.062957
BMI	glucose	0.178374	REEtot	AIR	-0.18211
BMI	HDL	-0.266762	RQ	AIR	-0.0470469
BMI	hips	0.750707	SBP	AIR	-0.0572618
BMI	HMED	-0.293715	SG	AIR	0.117446
BMI	HOMA	0.475903	SI	AIR	-0.254579
BMI	igratio	0.402851	subq	AIR	0.178852
BMI	IL1B	0.0342399	TNFa	AIR	0.0953712
BMI	IL6	0.225007	TotAbdom	AIR	0.166652
BMI	insulin	0.459579	trigly	AIR	0.122574
BMI	LDL	0.139226	visc	AIR	0.0858791
BMI	LDL_PPD	-0.184177	waist	AIR	0.160723
BMI	leptin	0.703636	weight	AIR	0.169121
BMI	LMEDn	-0.13248	WHR	AIR	0.0759936
BMI	pulse	0.158454	BMI	BMED	-0.148873
BMI	REE	0.747224	calc_LDL	BMED	0.117321
BMI	REElean	0.0587297	chol	BMED	0.0137194
BMI	REEtot	-0.712305	DBP	BMED	-0.110893
BMI	RQ	-0.24845	glucose	BMED	-0.165903
BMI	SBP	0.298256	HDL	BMED	0.208272
BMI	SG	-0.37463	height	BMED	0.00214265
BMI	subq	0.841543	hips	BMED	-0.0426444
BMI	tfmkg	0.891599	HMED	BMED	0.51552
BMI	tfmpct	0.803073	HOMA	BMED	-0.296242
BMI	TNFa	0.129706	igratio	BMED	-0.19341
BMI	TotAbdom	0.862982	insulin	BMED	-0.271144
BMI	trigly	0.334862	LDL	BMED	0.0785971
BMI	visc	0.744291	pulse	BMED	-0.0663958
BMI	waist	0.849036	SBP	BMED	-0.132769
BMI	WHR	0.354353	trigly	BMED	-0.449327
calc_LDL	adipn	-0.00328165	waist	BMED	-0.177614
calc_LDL	AIR	0.171721	weight	BMED	-0.146022
calc_LDL	BMED	0.117321	WHR	BMED	-0.292619
calc_LDL	di	0.0987949	height	BMI	0.0044193
calc_LDL	ffmkg	0.129166	weight	BMI	0.93367
calc_LDL	ffmpct	-0.0632188	BMI	calc_LDL	0.0924752
calc_LDL	HDL	-0.100457	chol	calc_LDL	0.902136
calc_LDL	HMED	-0.0265337	DBP	calc_LDL	0.11712
calc_LDL	IL1B	0.0399576	glucose	calc_LDL	-0.0749773
calc_LDL	IL6	0.0412726	height	calc_LDL	-0.0251027
calc_LDL	LDL_PPD	0.0341999	hips	calc_LDL	0.0977322
calc_LDL	leptin	0.0860594	HOMA	calc_LDL	-0.0101834
calc_LDL	LMEDn	0.0978587	igratio	calc_LDL	0.020166
calc_LDL	REE	0.0513009	insulin	calc_LDL	0.0120092
calc_LDL	REElean	-0.115895	LDL	calc_LDL	0.748322
calc_LDL	REEtot	-0.0773281	pulse	calc_LDL	0.0648629
calc_LDL	RQ	0.03631	SBP	calc_LDL	0.162585
calc_LDL	SG	-0.0544325	trigly	calc_LDL	0.0757594
calc_LDL	SI	-0.0214501	waist	calc_LDL	0.0693473
calc_LDL	subq	0.106831	weight	calc_LDL	0.0757574
calc_LDL	tfmkg	0.0873152	WHR	calc_LDL	0.000590454
calc_LDL	tfmpct	0.0590079	BMI	chol	0.0875136
calc_LDL	TNFa	-0.0367296	DBP	chol	0.134591
calc_LDL	TotAbdom	0.11315	glucose	chol	-0.0513301
calc_LDL	visc	0.103811	height	chol	-0.0423017
chol	adipn	-0.0226901	hips	chol	0.0770944
chol	AIR	0.188441	HOMA	chol	0.0239639
chol	BMED	0.0137194	igratio	chol	0.0376833
chol	calc_LDL	0.902136	insulin	chol	0.0381202
chol	di	0.0606345	pulse	chol	0.0706748
chol	ffmkg	0.104437	SBP	chol	0.169429
chol	ffmpct	-0.0644008	trigly	chol	0.272812
chol	HDL	0.082419	waist	chol	0.0631872
chol	HMED	-0.00673345	weight	chol	0.0707007
chol	IL1B	0.0417738	WHR	chol	0.0365968
chol	IL6	0.0374034	BMI	DBP	0.196517
chol	LDL	0.733569	height	DBP	0.0153196
chol	LDL_PPD	-0.0672237	hips	DBP	0.168006
chol	leptin	0.114353	SBP	DBP	0.583794
chol	LMEDn	0.00111007	waist	DBP	0.231543
chol	REE	0.0710388	weight	DBP	0.190422
chol	REElean	-0.0717818	WHR	DBP	0.159405
chol	REEtot	-0.0716057	adipn	di	0.137479
chol	RQ	0.0232068	AIR	di	0.598057
chol	SG	-0.0642367	BMED	di	0.143061
chol	SI	-0.102756	BMI	di	-0.296071
chol	subq	0.101935	calc_LDL	di	0.0987949
chol	tfmkg	0.0837681	chol	di	0.0606345
chol	tfmpct	0.0537287	DBP	di	-0.123954
chol	TNFa	-0.00199257	glucose	di	-0.445284
chol	TotAbdom	0.127299	HDL	di	0.129352
chol	visc	0.147923	height	di	0.0828699
DBP	adipn	-0.0909011	hips	di	-0.2714
DBP	AIR	-0.016387	HMED	di	0.141231
DBP	BMED	-0.110893	HOMA	di	-0.253786
DBP	calc_LDL	0.11712	igratio	di	0.00272249
DBP	chol	0.134591	IL1B	di	0.0258474
DBP	di	-0.123954	IL6	di	-0.132384
DBP	ffmkg	0.0968567	insulin	di	-0.125239
DBP	ffmpct	-0.0978222	LDL	di	0.113454
DBP	glucose	0.0876393	LDL_PPD	di	0.0816605
DBP	HDL	-0.0838675	leptin	di	-0.131252
DBP	HMED	-0.152972	LMEDn	di	0.147244
DBP	HOMA	0.155771	pulse	di	-0.109527
DBP	igratio	0.117208	REElean	di	-0.0227142
DBP	IL1B	0.0416297	REE	di	-0.271862
DBP	IL6	0.0313092	REEtot	di	0.185366
DBP	insulin	0.14044	RQ	di	0.103068
DBP	LDL	0.10904	SBP	di	-0.18393
DBP	LDL_PPD	-0.114225	SG	di	0.468787
DBP	leptin	0.157578	SI	di	0.523581
DBP	LMEDn	-0.108362	subq	di	-0.224973
DBP	pulse	0.181123	TNFa	di	-0.0421803
DBP	REE	0.175224	TotAbdom	di	-0.262629
DBP	REElean	0.163176	trigly	di	-0.208136
DBP	REEtot	-0.0206799	visc	di	-0.333884
DBP	RQ	-0.0354361	waist	di	-0.272675
DBP	SG	-0.163953	weight	di	-0.275587
DBP	SI	-0.11216	WHR	di	-0.12193
DBP	subq	0.099598	adipn	ffmkg	-0.196566
DBP	tfmkg	0.122106	AIR	ffmkg	0.0871704
DBP	tfmpct	0.100403	BMED	ffmkg	-0.191124
DBP	TNFa	0.0463729	BMI	ffmkg	0.632527
DBP	TotAbdom	0.120258	calc_LDL	ffmkg	0.129166
DBP	trigly	0.161392	chol	ffmkg	0.104437
DBP	visc	0.122874	DBP	ffmkg	0.0968567
di	ffmkg	-0.251154	di	ffmkg	-0.251154
di	ffmpct	0.178084	glucose	ffmkg	0.229958
di	tfmkg	-0.267351	HDL	ffmkg	-0.220535
di	tfmpct	-0.202757	height	ffmkg	0.488739
ffmkg	ffmpct	-0.198835	hips	ffmkg	0.622511
glucose	adipn	-0.117206	HMED	ffmkg	-0.331831
glucose	AIR	-0.430619	HOMA	ffmkg	0.321089
glucose	BMED	-0.165903	igratio	ffmkg	0.206481
glucose	calc_LDL	-0.0749773	IL1B	ffmkg	0.0385759
glucose	chol	-0.0513301	IL6	ffmkg	0.178114
glucose	di	-0.445284	insulin	ffmkg	0.295367
glucose	ffmkg	0.229958	LDL	ffmkg	0.0885054
glucose	ffmpct	-0.176503	LDL_PPD	ffmkg	-0.244873
glucose	HDL	-0.121227	leptin	ffmkg	0.353252
glucose	HMED	-0.189442	LMEDn	ffmkg	-0.165965
glucose	HOMA	0.500028	pulse	ffmkg	0.0743561
glucose	igratio	-0.0784081	REElean	ffmkg	-0.353551
glucose	IL1B	-0.0268654	REE	ffmkg	0.784882
glucose	IL6	0.0565537	REEtot	ffmkg	-0.544122
glucose	insulin	0.273249	RQ	ffmkg	-0.180931
glucose	LDL	-0.0772312	SBP	ffmkg	0.234056
glucose	LDL_PPD	-0.157636	SG	ffmkg	-0.305959
glucose	leptin	0.0828106	SI	ffmkg	-0.419515
glucose	LMEDn	-0.152856	subq	ffmkg	0.595328
glucose	REE	0.282015	tfmkg	ffmkg	0.557101
glucose	REElean	0.122948	tfmpct	ffmkg	0.22119
glucose	REEtot	-0.0984776	TNFa	ffmkg	0.0698844
glucose	RQ	0.0649922	TotAbdom	ffmkg	0.626693
glucose	SG	-0.278995	trigly	ffmkg	0.257802
glucose	SI	-0.166428	visc	ffmkg	0.588834
glucose	subq	0.178535	waist	ffmkg	0.644171
glucose	tfmkg	0.237698	weight	ffmkg	0.774347
glucose	tfmpct	0.155854	WHR	ffmkg	0.193951
glucose	TNFa	0.054777	adipn	ffmpct	0.111078
glucose	TotAbdom	0.244843	AIR	ffmpct	-0.187644
glucose	trigly	0.133436	BMED	ffmpct	0.120632
glucose	visc	0.347361	BMI	ffmpct	-0.758189
HDL	adipn	0.249321	calc_LDL	ffmpct	-0.0632188
HDL	AIR	0.0607823	chol	ffmpct	-0.0644008
HDL	BMED	0.208272	DBP	ffmpct	-0.0978222
HDL	di	0.129352	di	ffmpct	0.178084
HDL	ffmkg	-0.220535	ffmkg	ffmpct	-0.198835
HDL	ffmpct	0.141035	glucose	ffmpct	-0.176503
HDL	HMED	0.377012	HDL	ffmpct	0.141035
HDL	IL1B	0.0184502	height	ffmpct	0.0582406
HDL	IL6	-0.101477	hips	ffmpct	-0.676759
HDL	LDL_PPD	0.250349	HMED	ffmpct	0.251828
HDL	leptin	-0.159803	HOMA	ffmpct	-0.360875
HDL	LMEDn	0.248607	igratio	ffmpct	-0.293149
HDL	REE	-0.123102	IL1B	ffmpct	-0.0245642
HDL	REElean	0.0855733	IL6	ffmpct	-0.165095
HDL	REEtot	0.16681	insulin	ffmpct	-0.359123
HDL	RQ	-0.0296416	LDL	ffmpct	-0.0367324
HDL	SG	0.117705	LDL_PPD	ffmpct	0.160446
HDL	SI	0.115194	leptin	ffmpct	-0.671107
HDL	subq	-0.166256	LMEDn	ffmpct	0.0936199
HDL	tfmkg	-0.215895	pulse	ffmpct	-0.159333
HDL	tfmpct	-0.171858	REElean	ffmpct	-0.313624
HDL	TNFa	0.000683793	REE	ffmpct	-0.524058
HDL	TotAbdom	-0.193271	REEtot	ffmpct	0.629766
HDL	visc	-0.231028	RQ	ffmpct	0.183061
height	adipn	-0.0781813	SBP	ffmpct	-0.165414
height	AIR	-0.0131582	SG	ffmpct	0.304319
height	BMED	0.00214265	SI	ffmpct	0.374593
height	BMI	0.0044193	subq	ffmpct	-0.804854
height	calc_LDL	-0.0251027	tfmkg	ffmpct	-0.844748
height	chol	-0.0423017	tfmpct	ffmpct	-0.955357
height	DBP	0.0153196	TNFa	ffmpct	-0.160208
height	di	0.0828699	TotAbdom	ffmpct	-0.794084
height	ffmkg	0.488739	trigly	ffmpct	-0.301497
height	ffmpct	0.0582406	visc	ffmpct	-0.62917
height	glucose	-0.0404531	waist	ffmpct	-0.707844
height	HDL	-0.0783166	weight	ffmpct	-0.697696
height	hips	0.200173	WHR	ffmpct	-0.275139
height	HMED	-0.003402	BMI	glucose	0.178374
height	HOMA	0.00875788	DBP	glucose	0.0876393
height	igratio	0.0379326	height	glucose	-0.0404531
height	IL1B	-0.0138188	hips	glucose	0.143338
height	IL6	-0.0135618	pulse	glucose	0.1025
height	insulin	0.0454288	SBP	glucose	0.102749
height	LDL	-0.0948966	waist	glucose	0.181087
height	LDL_PPD	-0.0291843	weight	glucose	0.163943
height	leptin	0.032581	WHR	glucose	0.160479
height	LMEDn	-0.0308733	BMI	HDL	-0.266762
height	pulse	-0.0127402	calc_LDL	HDL	-0.100457
height	REE	0.146215	chol	HDL	0.082419
height	REElean	-0.178411	DBP	HDL	-0.0838675
height	REEtot	-0.0773354	glucose	HDL	-0.121227
height	RQ	0.0462586	height	HDL	-0.0783166
height	SBP	0.104655	hips	HDL	-0.247486
height	SG	0.0252105	HOMA	HDL	-0.257194
height	SI	0.0697389	igratio	HDL	-0.16547
height	subq	-0.0933256	insulin	HDL	-0.212354
height	tfmkg	0.121035	LDL	HDL	0.0187828
height	tfmpct	-0.0581806	pulse	HDL	-0.104675
height	TNFa	-0.0867935	SBP	HDL	-0.112955
height	TotAbdom	-0.119085	trigly	HDL	-0.300987
height	trigly	0.039353	waist	HDL	-0.305497
height	visc	-0.0992505	weight	HDL	-0.274838
height	waist	0.150028	WHR	HDL	-0.152329
height	WHR	-0.102075	weight	height	0.32953
hips	adipn	-0.287798	BMI	hips	0.750707
hips	AIR	0.176043	height	hips	0.200173
hips	BMED	-0.0426444	waist	hips	0.850333
hips	calc_LDL	0.0977322	weight	hips	0.780368
hips	chol	0.0770944	BMI	HMED	-0.293715
hips	DBP	0.168006	calc_LDL	HMED	-0.0265337
hips	di	-0.2714	chol	HMED	-0.00673345
hips	ffmkg	0.622511	DBP	HMED	-0.152972
hips	ffmpct	-0.676759	glucose	HMED	-0.189442
hips	glucose	0.143338	HDL	HMED	0.377012
hips	HDL	-0.247486	height	HMED	-0.003402
hips	HMED	-0.104853	hips	HMED	-0.104853
hips	HOMA	0.331341	HOMA	HMED	-0.342063
hips	igratio	0.266929	igratio	HMED	-0.254667
hips	IL1B	0.018249	insulin	HMED	-0.327516
hips	IL6	0.190369	LDL	HMED	-0.0525949
hips	insulin	0.342994	pulse	HMED	-0.054665
hips	LDL	0.0709758	SBP	HMED	-0.149475
hips	LDL_PPD	-0.0835427	trigly	HMED	-0.334161
hips	leptin	0.63185	waist	HMED	-0.278126
hips	LMEDn	-0.0488024	weight	HMED	-0.269171
hips	pulse	0.183863	WHR	HMED	-0.353723
hips	REE	0.751719	BMI	HOMA	0.475903
hips	REElean	0.0259344	DBP	HOMA	0.155771
hips	REEtot	-0.69352	glucose	HOMA	0.500028
hips	RQ	-0.270745	height	HOMA	0.00875788
hips	SBP	0.311729	hips	HOMA	0.331341
hips	SG	-0.373581	igratio	HOMA	0.745694
hips	SI	-0.499155	insulin	HOMA	0.92708
hips	subq	0.842467	pulse	HOMA	0.168727
hips	tfmkg	0.811603	SBP	HOMA	0.193842
hips	tfmpct	0.717765	waist	HOMA	0.454954
hips	TNFa	0.0830086	weight	HOMA	0.458722
hips	TotAbdom	0.846851	WHR	HOMA	0.350306
hips	trigly	0.27157	BMI	igratio	0.402851
hips	visc	0.705226	DBP	igratio	0.117208
hips	WHR	-0.0436111	glucose	igratio	-0.0784081
HMED	adipn	0.1805	height	igratio	0.0379326
HMED	AIR	-0.100002	hips	igratio	0.266929
HMED	BMED	0.51552	insulin	igratio	0.883562
HMED	di	0.141231	pulse	igratio	0.0892886
HMED	ffmkg	-0.331831	SBP	igratio	0.137528
HMED	ffmpct	0.251828	waist	igratio	0.375411
HMED	IL1B	-0.0414169	weight	igratio	0.390752
HMED	IL6	-0.140972	WHR	igratio	0.288384
HMED	LDL_PPD	0.551934	BMED	IL1B	-0.0617578
HMED	leptin	-0.169744	BMI	IL1B	0.0342399
HMED	LMEDn	0.489158	calc_LDL	IL1B	0.0399576
HMED	REE	-0.279314	chol	IL1B	0.0417738
HMED	REElean	-0.0208574	DBP	IL1B	0.0416297
HMED	REEtot	0.230059	glucose	IL1B	-0.0268654
HMED	RQ	0.00699866	HDL	IL1B	0.0184502
HMED	SG	0.144206	height	IL1B	-0.0138188
HMED	SI	0.255137	hips	IL1B	0.018249
HMED	subq	-0.248712	HMED	IL1B	-0.0414169
HMED	tfmkg	-0.345158	HOMA	IL1B	0.0334869
HMED	tfmpct	-0.258803	igratio	IL1B	0.0631012
HMED	TNFa	-0.161052	insulin	IL1B	0.0325042
HMED	TotAbdom	-0.287779	LDL	IL1B	0.0240686
HMED	visc	-0.348472	LDL_PPD	IL1B	-0.0493284
HOMA	adipn	-0.186713	LMEDn	IL1B	-0.0404549
HOMA	AIR	0.089942	pulse	IL1B	-0.0265319
HOMA	BMED	-0.296242	SBP	IL1B	-0.0127764
HOMA	calc_LDL	-0.0101834	trigly	IL1B	0.0269679
HOMA	chol	0.0239639	waist	IL1B	0.0105992
HOMA	di	-0.253786	weight	IL1B	0.044421
HOMA	ffmkg	0.321089	WHR	IL1B	-0.00102269
HOMA	ffmpct	-0.360875	BMED	IL6	-0.103744
HOMA	HDL	-0.257194	BMI	IL6	0.225007
HOMA	HMED	-0.342063	calc_LDL	IL6	0.0412726
HOMA	IL1B	0.0334869	chol	IL6	0.0374034
HOMA	IL6	0.115381	DBP	IL6	0.0313092
HOMA	LDL	0.0287696	glucose	IL6	0.0565537
HOMA	LDL_PPD	-0.28495	HDL	IL6	-0.101477
HOMA	leptin	0.389035	height	IL6	-0.0135618
HOMA	LMEDn	-0.274085	hips	IL6	0.190369
HOMA	REE	0.412211	HMED	IL6	-0.140972
HOMA	REElean	0.15242	HOMA	IL6	0.115381
HOMA	REEtot	-0.228817	igratio	IL6	0.0836299
HOMA	RQ	-0.0116741	IL1B	IL6	0.335405
HOMA	SG	-0.293912	insulin	IL6	0.0923115
HOMA	SI	-0.47901	LDL	IL6	0.00192343
HOMA	subq	0.382225	LDL_PPD	IL6	-0.0561906
HOMA	tfmkg	0.453154	LMEDn	IL6	-0.0483398
HOMA	tfmpct	0.381313	pulse	IL6	0.0273708
HOMA	TNFa	0.140409	SBP	IL6	0.0466173
HOMA	TotAbdom	0.434127	trigly	IL6	0.130173
HOMA	trigly	0.405504	waist	IL6	0.209315
HOMA	visc	0.484347	weight	IL6	0.215575
igratio	adipn	-0.151056	WHR	IL6	0.0857592
igratio	AIR	0.315704	BMI	insulin	0.459579
igratio	BMED	-0.19341	DBP	insulin	0.14044
igratio	calc_LDL	0.020166	glucose	insulin	0.273249
igratio	chol	0.0376833	height	insulin	0.0454288
igratio	di	0.00272249	hips	insulin	0.342994
igratio	ffmkg	0.206481	pulse	insulin	0.136798
igratio	ffmpct	-0.293149	SBP	insulin	0.199183
igratio	HDL	-0.16547	waist	insulin	0.449159
igratio	HMED	-0.254667	weight	insulin	0.449585
igratio	HOMA	0.745694	WHR	insulin	0.334271
igratio	IL1B	0.0631012	BMI	LDL	0.139226
igratio	IL6	0.0836299	chol	LDL	0.733569
igratio	LDL	0.0690675	DBP	LDL	0.10904
igratio	LDL_PPD	-0.200723	glucose	LDL	-0.0772312
igratio	leptin	0.396266	height	LDL	-0.0948966
igratio	LMEDn	-0.18369	hips	LDL	0.0709758
igratio	REE	0.297612	HOMA	LDL	0.0287696
igratio	REElean	0.0835371	igratio	LDL	0.0690675
igratio	REEtot	-0.221124	insulin	LDL	0.044897
igratio	RQ	-0.028915	pulse	LDL	0.0261947
igratio	SG	-0.162981	SBP	LDL	0.1391
igratio	SI	-0.356945	trigly	LDL	0.107344
igratio	subq	0.313729	waist	LDL	0.0796099
igratio	tfmkg	0.366553	weight	LDL	0.100806
igratio	tfmpct	0.334847	WHR	LDL	0.0694414
igratio	TNFa	0.101323	BMI	LDL_PPD	-0.184177
igratio	TotAbdom	0.340195	calc_LDL	LDL_PPD	0.0341999
igratio	trigly	0.326166	chol	LDL_PPD	-0.0672237
igratio	visc	0.344165	DBP	LDL_PPD	-0.114225
IL1B	adipn	0.00515666	glucose	LDL_PPD	-0.157636
IL1B	AIR	0.0317051	HDL	LDL_PPD	0.250349
IL1B	di	0.0258474	height	LDL_PPD	-0.0291843
IL1B	ffmkg	0.0385759	hips	LDL_PPD	-0.0835427
IL1B	ffmpct	-0.0245642	HMED	LDL_PPD	0.551934
IL1B	IL6	0.335405	HOMA	LDL_PPD	-0.28495
IL1B	leptin	0.0484695	igratio	LDL_PPD	-0.200723
IL1B	REE	-0.0191591	insulin	LDL_PPD	-0.274768
IL1B	REElean	-0.0584791	LDL	LDL_PPD	0.00722715
IL1B	REEtot	-0.0582521	pulse	LDL_PPD	-0.0731392
IL1B	RQ	-0.0538605	SBP	LDL_PPD	-0.141681
IL1B	SG	-0.0727779	trigly	LDL_PPD	-0.49929
IL1B	SI	-0.0130566	waist	LDL_PPD	-0.201931
IL1B	subq	0.0552919	weight	LDL_PPD	-0.183794
IL1B	tfmkg	0.0160295	WHR	LDL_PPD	-0.267367
IL1B	tfmpct	0.0060212	BMED	leptin	-0.0802245
IL1B	TNFa	0.103785	BMI	leptin	0.703636
IL1B	TotAbdom	0.0513387	calc_LDL	leptin	0.0860594
IL1B	visc	0.0323742	chol	leptin	0.114353
IL6	adipn	-0.00931627	DBP	leptin	0.157578
IL6	AIR	0.00370677	glucose	leptin	0.0828106
IL6	di	-0.132384	HDL	leptin	-0.159803
IL6	ffmkg	0.178114	height	leptin	0.032581
IL6	ffmpct	-0.165095	hips	leptin	0.63185
IL6	leptin	0.198039	HMED	leptin	-0.169744
IL6	REE	0.165135	HOMA	leptin	0.389035
IL6	REElean	-0.0160678	igratio	leptin	0.396266
IL6	REEtot	-0.215315	IL1B	leptin	0.0484695
IL6	RQ	-0.115139	IL6	leptin	0.198039
IL6	SG	-0.09842	insulin	leptin	0.415403
IL6	SI	-0.149383	LDL	leptin	0.105572
IL6	subq	0.189055	LDL_PPD	leptin	-0.12631
IL6	tfmkg	0.193588	LMEDn	leptin	-0.0815085
IL6	tfmpct	0.165953	pulse	leptin	0.191711
IL6	TNFa	0.297862	SBP	leptin	0.231838
IL6	TotAbdom	0.220547	TNFa	leptin	0.170743
IL6	visc	0.23985	trigly	leptin	0.311525
insulin	adipn	-0.181426	waist	leptin	0.670171
insulin	AIR	0.231335	weight	leptin	0.676279
insulin	BMED	-0.271144	WHR	leptin	0.247157
insulin	calc_LDL	0.0120092	BMI	LMEDn	-0.13248
insulin	chol	0.0381202	calc_LDL	LMEDn	0.0978587
insulin	di	-0.125239	chol	LMEDn	0.00111007
insulin	ffmkg	0.295367	DBP	LMEDn	-0.108362
insulin	ffmpct	-0.359123	glucose	LMEDn	-0.152856
insulin	HDL	-0.212354	HDL	LMEDn	0.248607
insulin	HMED	-0.327516	height	LMEDn	-0.0308733
insulin	HOMA	0.92708	hips	LMEDn	-0.0488024
insulin	igratio	0.883562	HMED	LMEDn	0.489158
insulin	IL1B	0.0325042	HOMA	LMEDn	-0.274085
insulin	IL6	0.0923115	igratio	LMEDn	-0.18369
insulin	LDL	0.044897	insulin	LMEDn	-0.26038
insulin	LDL_PPD	-0.274768	LDL	LMEDn	0.0639884
insulin	leptin	0.415403	pulse	LMEDn	-0.0703275
insulin	LMEDn	-0.26038	SBP	LMEDn	-0.140998
insulin	REE	0.370136	trigly	LMEDn	-0.439217
insulin	REElean	0.120402	waist	LMEDn	-0.15182
insulin	REEtot	-0.237211	weight	LMEDn	-0.139733
insulin	RQ	-0.0218756	WHR	LMEDn	-0.232814
insulin	SG	-0.257753	BMI	pulse	0.158454
insulin	SI	-0.473367	DBP	pulse	0.181123
insulin	subq	0.372884	height	pulse	-0.0127402
insulin	tfmkg	0.445434	hips	pulse	0.183863
insulin	tfmpct	0.386427	SBP	pulse	0.186488
insulin	TNFa	0.136844	waist	pulse	0.200457
insulin	TotAbdom	0.415236	weight	pulse	0.163717
insulin	trigly	0.394692	WHR	pulse	0.0844374
insulin	visc	0.44377	adipn	REE	-0.261209
LDL	adipn	-0.0272038	BMED	REE	-0.173044
LDL	AIR	0.163975	BMI	REE	0.747224
LDL	BMED	0.0785971	calc_LDL	REE	0.0513009
LDL	calc_LDL	0.748322	chol	REE	0.0710388
LDL	di	0.113454	DBP	REE	0.175224
LDL	ffmkg	0.0885054	glucose	REE	0.282015
LDL	ffmpct	-0.0367324	HDL	REE	-0.123102
LDL	HDL	0.0187828	height	REE	0.146215
LDL	HMED	-0.0525949	hips	REE	0.751719
LDL	IL1B	0.0240686	HMED	REE	-0.279314
LDL	IL6	0.00192343	HOMA	REE	0.412211
LDL	LDL_PPD	0.00722715	igratio	REE	0.297612
LDL	leptin	0.105572	IL1B	REE	-0.0191591
LDL	LMEDn	0.0639884	IL6	REE	0.165135
LDL	REE	0.0714019	insulin	REE	0.370136
LDL	REElean	-0.0971214	LDL	REE	0.0714019
LDL	REEtot	-0.0679286	LDL_PPD	REE	-0.235407
LDL	RQ	0.0192672	leptin	REE	0.472133
LDL	SG	-0.0415216	LMEDn	REE	-0.155251
LDL	SI	-0.00363332	pulse	REE	0.253468
LDL	subq	0.0993364	RQ	REE	-0.261167
LDL	tfmkg	0.0363287	SBP	REE	0.294432
LDL	tfmpct	0.0322274	subq	REE	0.630685
LDL	TNFa	-0.0531762	TNFa	REE	0.0924164
LDL	TotAbdom	0.103081	TotAbdom	REE	0.660696
LDL	visc	0.0876763	trigly	REE	0.314381
LDL_PPD	adipn	0.191022	visc	REE	0.617464
LDL_PPD	AIR	-0.0376087	waist	REE	0.769351
LDL_PPD	di	0.0816605	weight	REE	0.804313
LDL_PPD	ffmkg	-0.244873	WHR	REE	0.351044
LDL_PPD	ffmpct	0.160446	adipn	REElean	-0.0797554
LDL_PPD	IL1B	-0.0493284	BMED	REElean	0.0191201
LDL_PPD	IL6	-0.0561906	BMI	REElean	0.0587297
LDL_PPD	leptin	-0.12631	calc_LDL	REElean	-0.115895
LDL_PPD	REE	-0.235407	chol	REElean	-0.0717818
LDL_PPD	REElean	-0.0160487	DBP	REElean	0.163176
LDL_PPD	REEtot	0.0775759	glucose	REElean	0.122948
LDL_PPD	RQ	-0.038156	HDL	REElean	0.0855733
LDL_PPD	SG	0.0627981	height	REElean	-0.178411
LDL_PPD	SI	0.170424	hips	REElean	0.0259344
LDL_PPD	subq	-0.147043	HMED	REElean	-0.0208574
LDL_PPD	tfmkg	-0.222106	HOMA	REElean	0.15242
LDL_PPD	tfmpct	-0.141603	igratio	REElean	0.0835371
LDL_PPD	TNFa	-0.188356	IL1B	REElean	-0.0584791
LDL_PPD	TotAbdom	-0.19497	IL6	REElean	-0.0160678
LDL_PPD	visc	-0.271925	insulin	REElean	0.120402
leptin	adipn	-0.230331	LDL	REElean	-0.0971214
leptin	AIR	0.229801	LDL_PPD	REElean	-0.0160487
leptin	di	-0.131252	leptin	REElean	0.0425722
leptin	ffmkg	0.353252	LMEDn	REElean	-0.00628404
leptin	ffmpct	-0.671107	pulse	REElean	0.161303
leptin	REE	0.472133	REE	REElean	0.411349
leptin	REElean	0.0425722	REEtot	REElean	0.469367
leptin	REEtot	-0.556622	RQ	REElean	-0.0802378
leptin	RQ	-0.197077	SBP	REElean	0.195825
leptin	SG	-0.182183	subq	REElean	0.0966167
leptin	SI	-0.385658	TNFa	REElean	0.00175557
leptin	subq	0.654663	TotAbdom	REElean	0.0833063
leptin	tfmkg	0.698824	trigly	REElean	0.100744
leptin	tfmpct	0.7161	visc	REElean	0.0590513
leptin	TotAbdom	0.646341	waist	REElean	0.0686892
leptin	visc	0.515476	weight	REElean	-0.0272221
LMEDn	adipn	0.138583	WHR	REElean	0.113013
LMEDn	AIR	0.00352224	adipn	REEtot	0.0568394
LMEDn	di	0.147244	BMED	REEtot	0.122482
LMEDn	ffmkg	-0.165965	BMI	REEtot	-0.712305
LMEDn	ffmpct	0.0936199	calc_LDL	REEtot	-0.0773281
LMEDn	IL1B	-0.0404549	chol	REEtot	-0.0716057
LMEDn	IL6	-0.0483398	DBP	REEtot	-0.0206799
LMEDn	leptin	-0.0815085	glucose	REEtot	-0.0984776
LMEDn	REE	-0.155251	HDL	REEtot	0.16681
LMEDn	REElean	-0.00628404	height	REEtot	-0.0773354
LMEDn	REEtot	0.047417	hips	REEtot	-0.69352
LMEDn	RQ	-0.0817862	HMED	REEtot	0.230059
LMEDn	SG	0.105858	HOMA	REEtot	-0.228817
LMEDn	SI	0.197889	igratio	REEtot	-0.221124
LMEDn	subq	-0.038373	IL1B	REEtot	-0.0582521
LMEDn	tfmkg	-0.138648	IL6	REEtot	-0.215315
LMEDn	tfmpct	-0.0667864	insulin	REEtot	-0.237211
LMEDn	TNFa	-0.179051	LDL	REEtot	-0.0679286
LMEDn	TotAbdom	-0.0782115	LDL_PPD	REEtot	0.0775759
LMEDn	visc	-0.172459	leptin	REEtot	-0.556622
pulse	adipn	-0.0774145	LMEDn	REEtot	0.047417
pulse	AIR	-0.0523383	pulse	REEtot	-0.00931876
pulse	BMED	-0.0663958	REE	REEtot	-0.204262
pulse	calc_LDL	0.0648629	RQ	REEtot	0.127338
pulse	chol	0.0706748	SBP	REEtot	-0.015723
pulse	di	-0.109527	subq	REEtot	-0.657175
pulse	ffmkg	0.0743561	TNFa	REEtot	-0.123091
pulse	ffmpct	-0.159333	TotAbdom	REEtot	-0.654214
pulse	glucose	0.1025	trigly	REEtot	-0.212164
pulse	HDL	-0.104675	visc	REEtot	-0.5182
pulse	HMED	-0.054665	waist	REEtot	-0.649207
pulse	HOMA	0.168727	weight	REEtot	-0.747554
pulse	igratio	0.0892886	WHR	REEtot	-0.167581
pulse	IL1B	-0.0265319	adipn	RQ	0.0150886
pulse	IL6	0.0273708	BMED	RQ	-0.0378647
pulse	insulin	0.136798	BMI	RQ	-0.24845
pulse	LDL	0.0261947	calc_LDL	RQ	0.03631
pulse	LDL_PPD	-0.0731392	chol	RQ	0.0232068
pulse	leptin	0.191711	DBP	RQ	-0.0354361
pulse	LMEDn	-0.0703275	glucose	RQ	0.0649922
pulse	REE	0.253468	HDL	RQ	-0.0296416
pulse	REElean	0.161303	height	RQ	0.0462586
pulse	REEtot	-0.00931876	hips	RQ	-0.270745
pulse	RQ	-0.0346717	HMED	RQ	0.00699866
pulse	SG	-0.100029	HOMA	RQ	-0.0116741
pulse	SI	-0.145684	igratio	RQ	-0.028915
pulse	subq	0.177786	IL1B	RQ	-0.0538605
pulse	tfmkg	0.177948	IL6	RQ	-0.115139
pulse	tfmpct	0.171628	insulin	RQ	-0.0218756
pulse	TNFa	0.0507324	LDL	RQ	0.0192672
pulse	TotAbdom	0.170662	LDL_PPD	RQ	-0.038156
pulse	trigly	0.118861	leptin	RQ	-0.197077
pulse	visc	0.14286	LMEDn	RQ	-0.0817862
REE	AIR	0.062957	pulse	RQ	-0.0346717
REE	di	-0.271862	SBP	RQ	-0.0683145
REE	ffmkg	0.784882	subq	RQ	-0.172843
REE	ffmpct	-0.524058	TNFa	RQ	-0.181415
REE	REElean	0.411349	TotAbdom	RQ	-0.182743
REE	REEtot	-0.204262	trigly	RQ	-0.0241643
REE	SG	-0.329788	visc	RQ	-0.155896
REE	SI	-0.404536	waist	RQ	-0.211973
REE	tfmkg	0.73408	weight	RQ	-0.245307
REE	tfmpct	0.575271	WHR	RQ	0.0282952
REElean	AIR	-0.00182913	BMI	SBP	0.298256
REElean	di	-0.0227142	height	SBP	0.104655
REElean	ffmkg	-0.353551	hips	SBP	0.311729
REElean	ffmpct	-0.313624	waist	SBP	0.348934
REElean	SG	-0.0494494	weight	SBP	0.301482
REElean	SI	-0.0450227	WHR	SBP	0.143353
REElean	tfmkg	0.115431	adipn	SG	0.0976145
REElean	tfmpct	0.325953	BMED	SG	0.115915
REEtot	AIR	-0.18211	BMI	SG	-0.37463
REEtot	di	0.185366	calc_LDL	SG	-0.0544325
REEtot	ffmkg	-0.544122	chol	SG	-0.0642367
REEtot	ffmpct	0.629766	DBP	SG	-0.163953
REEtot	REElean	0.469367	glucose	SG	-0.278995
REEtot	SG	0.244212	HDL	SG	0.117705
REEtot	SI	0.394063	height	SG	0.0252105
REEtot	tfmkg	-0.744825	hips	SG	-0.373581
REEtot	tfmpct	-0.685814	HMED	SG	0.144206
RQ	AIR	-0.0470469	HOMA	SG	-0.293912
RQ	di	0.103068	igratio	SG	-0.162981
RQ	ffmkg	-0.180931	IL1B	SG	-0.0727779
RQ	ffmpct	0.183061	IL6	SG	-0.09842
RQ	REE	-0.261167	insulin	SG	-0.257753
RQ	REElean	-0.0802378	LDL	SG	-0.0415216
RQ	REEtot	0.127338	LDL_PPD	SG	0.0627981
RQ	SG	0.229371	leptin	SG	-0.182183
RQ	SI	0.201086	LMEDn	SG	0.105858
RQ	tfmkg	-0.239616	pulse	SG	-0.100029
RQ	tfmpct	-0.214314	REElean	SG	-0.0494494
SBP	adipn	-0.161875	REE	SG	-0.329788
SBP	AIR	-0.0572618	REEtot	SG	0.244212
SBP	BMED	-0.132769	RQ	SG	0.229371
SBP	calc_LDL	0.162585	SBP	SG	-0.235483
SBP	chol	0.169429	SI	SG	0.405788
SBP	DBP	0.583794	subq	SG	-0.305078
SBP	di	-0.18393	TNFa	SG	-0.0623991
SBP	ffmkg	0.234056	TotAbdom	SG	-0.334562
SBP	ffmpct	-0.165414	trigly	SG	-0.248932
SBP	glucose	0.102749	visc	SG	-0.385199
SBP	HDL	-0.112955	waist	SG	-0.349617
SBP	HMED	-0.149475	weight	SG	-0.376891
SBP	HOMA	0.193842	WHR	SG	-0.129659
SBP	igratio	0.137528	adipn	SI	0.255291
SBP	IL1B	-0.0127764	BMED	SI	0.21371
SBP	IL6	0.0466173	calc_LDL	SI	-0.0214501
SBP	insulin	0.199183	chol	SI	-0.102756
SBP	LDL	0.1391	DBP	SI	-0.11216
SBP	LDL_PPD	-0.141681	glucose	SI	-0.166428
SBP	leptin	0.231838	HDL	SI	0.115194
SBP	LMEDn	-0.140998	height	SI	0.0697389
SBP	pulse	0.186488	hips	SI	-0.499155
SBP	REE	0.294432	HMED	SI	0.255137
SBP	REElean	0.195825	HOMA	SI	-0.47901
SBP	REEtot	-0.015723	igratio	SI	-0.356945
SBP	RQ	-0.0683145	IL1B	SI	-0.0130566
SBP	SG	-0.235483	IL6	SI	-0.149383
SBP	SI	-0.150809	insulin	SI	-0.473367
SBP	subq	0.194338	LDL	SI	-0.00363332
SBP	tfmkg	0.22032	LDL_PPD	SI	0.170424
SBP	tfmpct	0.180465	leptin	SI	-0.385658
SBP	TNFa	-0.00489551	LMEDn	SI	0.197889
SBP	TotAbdom	0.216137	pulse	SI	-0.145684
SBP	trigly	0.203703	REElean	SI	-0.0450227
SBP	visc	0.22462	REE	SI	-0.404536
SG	AIR	0.117446	REEtot	SI	0.394063
SG	di	0.468787	RQ	SI	0.201086
SG	ffmkg	-0.305959	SBP	SI	-0.150809
SG	ffmpct	0.304319	subq	SI	-0.435666
SG	tfmkg	-0.373218	TNFa	SI	-0.156152
SG	tfmpct	-0.312552	TotAbdom	SI	-0.482386
SI	AIR	-0.254579	trigly	SI	-0.40188
SI	di	0.523581	visc	SI	-0.501436
SI	ffmkg	-0.419515	waist	SI	-0.499488
SI	ffmpct	0.374593	weight	SI	-0.512114
SI	SG	0.405788	WHR	SI	-0.227421
SI	tfmkg	-0.526366	adipn	subq	-0.183687
SI	tfmpct	-0.435762	BMED	subq	-0.125709
subq	AIR	0.178852	BMI	subq	0.841543
subq	di	-0.224973	calc_LDL	subq	0.106831
subq	ffmkg	0.595328	chol	subq	0.101935
subq	ffmpct	-0.804854	DBP	subq	0.099598
subq	REE	0.630685	glucose	subq	0.178535
subq	REElean	0.0966167	HDL	subq	-0.166256
subq	REEtot	-0.657175	height	subq	-0.0933256
subq	RQ	-0.172843	hips	subq	0.842467
subq	SG	-0.305078	HMED	subq	-0.248712
subq	SI	-0.435666	HOMA	subq	0.382225
subq	tfmkg	0.890097	igratio	subq	0.313729
subq	tfmpct	0.85228	IL1B	subq	0.0552919
subq	TotAbdom	0.955443	IL6	subq	0.189055
subq	visc	0.688524	insulin	subq	0.372884
tfmkg	ffmkg	0.557101	LDL	subq	0.0993364
tfmkg	ffmpct	-0.844748	LDL_PPD	subq	-0.147043
tfmkg	tfmpct	0.893812	leptin	subq	0.654663
tfmpct	ffmkg	0.22119	LMEDn	subq	-0.038373
tfmpct	ffmpct	-0.955357	pulse	subq	0.177786
TNFa	adipn	0.0439185	SBP	subq	0.194338
TNFa	AIR	0.0953712	TNFa	subq	0.089781
TNFa	di	-0.0421803	trigly	subq	0.321589
TNFa	ffmkg	0.0698844	waist	subq	0.830227
TNFa	ffmpct	-0.160208	weight	subq	0.817335
TNFa	leptin	0.170743	WHR	subq	0.358572
TNFa	REE	0.0924164	adipn	tfmkg	-0.168379
TNFa	REElean	0.00175557	AIR	tfmkg	0.214101
TNFa	REEtot	-0.123091	BMED	tfmkg	-0.180848
TNFa	RQ	-0.181415	BMI	tfmkg	0.891599
TNFa	SG	-0.0623991	calc_LDL	tfmkg	0.0873152
TNFa	SI	-0.156152	chol	tfmkg	0.0837681
TNFa	subq	0.089781	DBP	tfmkg	0.122106
TNFa	tfmkg	0.176653	di	tfmkg	-0.267351
TNFa	tfmpct	0.166479	glucose	tfmkg	0.237698
TNFa	TotAbdom	0.111445	HDL	tfmkg	-0.215895
TNFa	visc	0.126536	height	tfmkg	0.121035
TotAbdom	AIR	0.166652	hips	tfmkg	0.811603
TotAbdom	di	-0.262629	HMED	tfmkg	-0.345158
TotAbdom	ffmkg	0.626693	HOMA	tfmkg	0.453154
TotAbdom	ffmpct	-0.794084	igratio	tfmkg	0.366553
TotAbdom	REE	0.660696	IL1B	tfmkg	0.0160295
TotAbdom	REElean	0.0833063	IL6	tfmkg	0.193588
TotAbdom	REEtot	-0.654214	insulin	tfmkg	0.445434
TotAbdom	RQ	-0.182743	LDL	tfmkg	0.0363287
TotAbdom	SG	-0.334562	LDL_PPD	tfmkg	-0.222106
TotAbdom	SI	-0.482386	leptin	tfmkg	0.698824
TotAbdom	tfmkg	0.897082	LMEDn	tfmkg	-0.138648
TotAbdom	tfmpct	0.84287	pulse	tfmkg	0.177948
trigly	adipn	-0.202461	REElean	tfmkg	0.115431
trigly	AIR	0.122574	REE	tfmkg	0.73408
trigly	BMED	-0.449327	REEtot	tfmkg	-0.744825
trigly	calc_LDL	0.0757594	RQ	tfmkg	-0.239616
trigly	chol	0.272812	SBP	tfmkg	0.22032
trigly	di	-0.208136	SG	tfmkg	-0.373218
trigly	ffmkg	0.257802	SI	tfmkg	-0.526366
trigly	ffmpct	-0.301497	subq	tfmkg	0.890097
trigly	HDL	-0.300987	TNFa	tfmkg	0.176653
trigly	HMED	-0.334161	TotAbdom	tfmkg	0.897082
trigly	IL1B	0.0269679	trigly	tfmkg	0.340912
trigly	IL6	0.130173	visc	tfmkg	0.757516
trigly	LDL	0.107344	waist	tfmkg	0.851819
trigly	LDL_PPD	-0.49929	weight	tfmkg	0.893982
trigly	leptin	0.311525	WHR	tfmkg	0.33549
trigly	LMEDn	-0.439217	adipn	tfmpct	-0.108242
trigly	REE	0.314381	AIR	tfmpct	0.218308
trigly	REElean	0.100744	BMED	tfmpct	-0.101946
trigly	REEtot	-0.212164	BMI	tfmpct	0.803073
trigly	RQ	-0.0241643	calc_LDL	tfmpct	0.0590079
trigly	SG	-0.248932	chol	tfmpct	0.0537287
trigly	SI	-0.40188	DBP	tfmpct	0.100403
trigly	subq	0.321589	di	tfmpct	-0.202757
trigly	tfmkg	0.340912	glucose	tfmpct	0.155854
trigly	tfmpct	0.310047	HDL	tfmpct	-0.171858
trigly	TNFa	0.132075	height	tfmpct	-0.0581806
trigly	TotAbdom	0.386834	hips	tfmpct	0.717765
trigly	visc	0.447631	HMED	tfmpct	-0.258803
visc	AIR	0.0858791	HOMA	tfmpct	0.381313
visc	di	-0.333884	igratio	tfmpct	0.334847
visc	ffmkg	0.588834	IL1B	tfmpct	0.0060212
visc	ffmpct	-0.62917	IL6	tfmpct	0.165953
visc	REE	0.617464	insulin	tfmpct	0.386427
visc	REElean	0.0590513	LDL	tfmpct	0.0322274
visc	REEtot	-0.5182	LDL_PPD	tfmpct	-0.141603
visc	RQ	-0.155896	leptin	tfmpct	0.7161
visc	SG	-0.385199	LMEDn	tfmpct	-0.0667864
visc	SI	-0.501436	pulse	tfmpct	0.171628
visc	tfmkg	0.757516	REElean	tfmpct	0.325953
visc	TotAbdom	0.845676	REE	tfmpct	0.575271
waist	adipn	-0.337749	REEtot	tfmpct	-0.685814
waist	AIR	0.160723	RQ	tfmpct	-0.214314
waist	BMED	-0.177614	SBP	tfmpct	0.180465
waist	calc_LDL	0.0693473	SG	tfmpct	-0.312552
waist	chol	0.0631872	SI	tfmpct	-0.435762
waist	DBP	0.231543	subq	tfmpct	0.85228
waist	di	-0.272675	tfmkg	tfmpct	0.893812
waist	ffmkg	0.644171	TNFa	tfmpct	0.166479
waist	ffmpct	-0.707844	TotAbdom	tfmpct	0.84287
waist	glucose	0.181087	trigly	tfmpct	0.310047
waist	HDL	-0.305497	waist	tfmpct	0.750116
waist	hips	0.850333	weight	tfmpct	0.737422
waist	HMED	-0.278126	WHR	tfmpct	0.287486
waist	HOMA	0.454954	BMED	TNFa	-0.208476
waist	igratio	0.375411	BMI	TNFa	0.129706
waist	IL1B	0.0105992	calc_LDL	TNFa	-0.0367296
waist	IL6	0.209315	chol	TNFa	-0.00199257
waist	insulin	0.449159	DBP	TNFa	0.0463729
waist	LDL	0.0796099	glucose	TNFa	0.054777
waist	LDL_PPD	-0.201931	HDL	TNFa	0.000683793
waist	leptin	0.670171	height	TNFa	-0.0867935
waist	LMEDn	-0.15182	hips	TNFa	0.0830086
waist	pulse	0.200457	HMED	TNFa	-0.161052
waist	REE	0.769351	HOMA	TNFa	0.140409
waist	REElean	0.0686892	igratio	TNFa	0.101323
waist	REEtot	-0.649207	IL1B	TNFa	0.103785
waist	RQ	-0.211973	IL6	TNFa	0.297862
waist	SBP	0.348934	insulin	TNFa	0.136844
waist	SG	-0.349617	LDL	TNFa	-0.0531762
waist	SI	-0.499488	LDL_PPD	TNFa	-0.188356
waist	subq	0.830227	LMEDn	TNFa	-0.179051
waist	tfmkg	0.851819	pulse	TNFa	0.0507324
waist	tfmpct	0.750116	SBP	TNFa	-0.00489551
waist	TNFa	0.122882	trigly	TNFa	0.132075
waist	TotAbdom	0.864474	waist	TNFa	0.122882
waist	trigly	0.365027	weight	TNFa	0.108872
waist	visc	0.771027	WHR	TNFa	0.126204
waist	WHR	0.447454	adipn	TotAbdom	-0.23054
weight	adipn	-0.292198	BMED	TotAbdom	-0.160604
weight	AIR	0.169121	BMI	TotAbdom	0.862982
weight	BMED	-0.146022	calc_LDL	TotAbdom	0.11315
weight	BMI	0.93367	chol	TotAbdom	0.127299
weight	calc_LDL	0.0757574	DBP	TotAbdom	0.120258
weight	chol	0.0707007	glucose	TotAbdom	0.244843
weight	DBP	0.190422	HDL	TotAbdom	-0.193271
weight	di	-0.275587	height	TotAbdom	-0.119085
weight	ffmkg	0.774347	hips	TotAbdom	0.846851
weight	ffmpct	-0.697696	HMED	TotAbdom	-0.287779
weight	glucose	0.163943	HOMA	TotAbdom	0.434127
weight	HDL	-0.274838	igratio	TotAbdom	0.340195
weight	height	0.32953	IL1B	TotAbdom	0.0513387
weight	hips	0.780368	IL6	TotAbdom	0.220547
weight	HMED	-0.269171	insulin	TotAbdom	0.415236
weight	HOMA	0.458722	LDL	TotAbdom	0.103081
weight	igratio	0.390752	LDL_PPD	TotAbdom	-0.19497
weight	IL1B	0.044421	leptin	TotAbdom	0.646341
weight	IL6	0.215575	LMEDn	TotAbdom	-0.0782115
weight	insulin	0.449585	pulse	TotAbdom	0.170662
weight	LDL	0.100806	SBP	TotAbdom	0.216137
weight	LDL_PPD	-0.183794	subq	TotAbdom	0.955443
weight	leptin	0.676279	TNFa	TotAbdom	0.111445
weight	LMEDn	-0.139733	trigly	TotAbdom	0.386834
weight	pulse	0.163717	visc	TotAbdom	0.845676
weight	REE	0.804313	waist	TotAbdom	0.864474
weight	REElean	-0.0272221	WHR	TotAbdom	0.412757
weight	REEtot	-0.747554	BMI	trigly	0.334862
weight	RQ	-0.245307	DBP	trigly	0.161392
weight	SBP	0.301482	glucose	trigly	0.133436
weight	SG	-0.376891	height	trigly	0.039353
weight	SI	-0.512114	hips	trigly	0.27157
weight	subq	0.817335	HOMA	trigly	0.405504
weight	tfmkg	0.893982	igratio	trigly	0.326166
weight	tfmpct	0.737422	insulin	trigly	0.394692
weight	TNFa	0.108872	pulse	trigly	0.118861
weight	trigly	0.334558	SBP	trigly	0.203703
weight	visc	0.734604	waist	trigly	0.365027
weight	waist	0.857206	weight	trigly	0.334558
weight	WHR	0.309983	WHR	trigly	0.269831
WHR	adipn	-0.1455	adipn	visc	-0.302697
WHR	AIR	0.0759936	BMED	visc	-0.23845
WHR	BMED	-0.292619	BMI	visc	0.744291
WHR	calc_LDL	0.000590454	calc_LDL	visc	0.103811
WHR	chol	0.0365968	chol	visc	0.147923
WHR	DBP	0.159405	DBP	visc	0.122874
WHR	di	-0.12193	glucose	visc	0.347361
WHR	ffmkg	0.193951	HDL	visc	-0.231028
WHR	ffmpct	-0.275139	height	visc	-0.0992505
WHR	glucose	0.160479	hips	visc	0.705226
WHR	HDL	-0.152329	HMED	visc	-0.348472
WHR	HMED	-0.353723	HOMA	visc	0.484347
WHR	HOMA	0.350306	igratio	visc	0.344165
WHR	igratio	0.288384	IL1B	visc	0.0323742
WHR	IL1B	-0.00102269	IL6	visc	0.23985
WHR	IL6	0.0857592	insulin	visc	0.44377
WHR	insulin	0.334271	LDL	visc	0.0876763
WHR	LDL	0.0694414	LDL_PPD	visc	-0.271925
WHR	LDL_PPD	-0.267367	leptin	visc	0.515476
WHR	leptin	0.247157	LMEDn	visc	-0.172459
WHR	LMEDn	-0.232814	pulse	visc	0.14286
WHR	pulse	0.0844374	SBP	visc	0.22462
WHR	REE	0.351044	subq	visc	0.688524
WHR	REElean	0.113013	TNFa	visc	0.126536
WHR	REEtot	-0.167581	trigly	visc	0.447631
WHR	RQ	0.0282952	waist	visc	0.771027
WHR	SBP	0.143353	weight	visc	0.734604
WHR	SG	-0.129659	WHR	visc	0.478606
WHR	SI	-0.227421	BMI	waist	0.849036
WHR	subq	0.358572	height	waist	0.150028
WHR	tfmkg	0.33549	weight	waist	0.857206
WHR	tfmpct	0.287486	BMI	WHR	0.354353
WHR	TNFa	0.126204	height	WHR	-0.102075
WHR	TotAbdom	0.412757	hips	WHR	-0.0436111
WHR	trigly	0.269831	waist	WHR	0.447454
WHR	visc	0.478606	weight	WHR	0.309983

## Sheet: Sheet3
trait1	trait2	rhoppval		trait1	trait2	rhoppval
adipn	AIR	0.454376		adipn	pulse	0.0226179
adipn	di	0.0117708		adipn	hips	4.80498e-16
adipn	ffmkg	0.0001296		adipn	TNFa	0.240943
adipn	ffmpct	0.0262937		adipn	WHR	2.5e-05
adipn	REE	8.14855e-07		adipn	waist	1.85941e-22
adipn	REElean	0.156509		adipn	DBP	0.0070955
adipn	REEtot	0.287062		adipn	BMED	0.0581809
adipn	RQ	0.782314		adipn	weight	7.36513e-17
adipn	SG	0.0678063		adipn	height	0.0299292
adipn	SI	1.28217e-06		adipn	HDL	5.16536e-12
adipn	subq	0.0012246		adipn	leptin	5.6385e-11
adipn	tfmkg	0.0007823		adipn	insulin	8.85037e-08
adipn	tfmpct	0.032182		adipn	BMI	4.21767e-16
adipn	TotAbdom	3.92e-05		adipn	SG	0.0678063
adipn	visc	2.03996e-08		adipn	HOMA	3.39618e-08
adipn	BMED	0.0581809		adipn	IL1B	0.889498
adipn	BMI	4.21767e-16		adipn	trigly	1.3006e-08
adipn	calc_LDL	0.923944		adipn	HMED	2.02e-05
adipn	chol	0.504416		adipn	REE	8.14855e-07
adipn	DBP	0.0070955		adipn	REEtot	0.287062
adipn	glucose	0.000781		adipn	SBP	1.54712e-06
adipn	HDL	5.16536e-12		adipn	ffmkg	0.0001296
adipn	height	0.0299292		adipn	SI	1.28217e-06
adipn	hips	4.80498e-16		adipn	subq	0.0012246
adipn	HMED	2.02e-05		adipn	TotAbdom	3.92e-05
adipn	HOMA	3.39618e-08		adipn	RQ	0.782314
adipn	igratio	6.62873e-06		adipn	REElean	0.156509
adipn	IL1B	0.889498		adipn	glucose	0.000781
adipn	IL6	0.808147		adipn	IL6	0.808147
adipn	insulin	8.85037e-08		adipn	igratio	6.62873e-06
adipn	LDL	0.418597		adipn	chol	0.504416
adipn	LDL_PPD	4.43121e-06		adipn	LMEDn	0.0008505
adipn	leptin	5.6385e-11		adipn	AIR	0.454376
adipn	LMEDn	0.0008505		adipn	LDL_PPD	4.43121e-06
adipn	pulse	0.0226179		adipn	ffmpct	0.0262937
adipn	SBP	1.54712e-06		adipn	tfmkg	0.0007823
adipn	TNFa	0.240943		adipn	LDL	0.418597
adipn	trigly	1.3006e-08		adipn	visc	2.03996e-08
adipn	waist	1.85941e-22		adipn	tfmpct	0.032182
adipn	weight	7.36513e-17		adipn	calc_LDL	0.923944
adipn	WHR	2.5e-05		adipn	di	0.0117708
AIR	di	2.71977e-33
AIR	ffmkg	0.178439
AIR	ffmpct	0.0009682
AIR	tfmkg	0.0001736
AIR	tfmpct	0.0001686
AIR	adipn	0.454376
AIR	BMED	0.951733
AIR	BMI	0.0013868
AIR	calc_LDL	0.0010461
AIR	chol	0.000298
AIR	DBP	0.73887
AIR	glucose	3.57189e-15
AIR	HDL	0.283231
AIR	height	0.829802
AIR	hips	0.0026253
AIR	HMED	0.137714
AIR	HOMA	0.078665
AIR	igratio	5.09081e-11
AIR	IL1B	0.512263
AIR	IL6	0.944125
AIR	insulin	3.66842e-06
AIR	LDL	0.0011853
AIR	LDL_PPD	0.551398
AIR	leptin	1.24e-05
AIR	LMEDn	0.954833
AIR	pulse	0.316338
AIR	REElean	0.974298
AIR	REE	0.238998
AIR	REEtot	0.0005976
AIR	RQ	0.377817
AIR	SBP	0.260338
AIR	SG	0.0218508
AIR	SI	8.08662e-07
AIR	subq	0.001616
AIR	TNFa	0.0610031
AIR	TotAbdom	0.0030331
AIR	trigly	0.0184352
AIR	visc	0.115887
AIR	waist	0.0035178
AIR	weight	0.0020467
AIR	WHR	0.168634
BMED	adipn	0.0581809
BMED	AIR	0.951733
BMED	di	0.0174338
BMED	ffmkg	0.0010915
BMED	ffmpct	0.0359715
BMED	IL1B	0.124282
BMED	IL6	0.0157539
BMED	leptin	0.0492012
BMED	REE	0.0036688
BMED	REElean	0.764913
BMED	REEtot	0.0421054
BMED	RQ	0.550406
BMED	SG	0.0444002
BMED	SI	0.0001627
BMED	subq	0.0485234
BMED	tfmkg	0.0016218
BMED	tfmpct	0.0783339
BMED	TNFa	1.6513e-06
BMED	TotAbdom	0.0112705
BMED	visc	0.000123
BMED	BMI	0.0002457
BMED	calc_LDL	0.0035448
BMED	chol	0.734156
BMED	DBP	0.0063841
BMED	glucose	6.54e-05
BMED	HDL	1.38266e-06
BMED	height	0.957216
BMED	hips	0.293341
BMED	HMED	3.37376e-39
BMED	HOMA	6.87697e-14
BMED	igratio	7.94135e-07
BMED	insulin	6.18515e-12
BMED	LDL	0.0468213
BMED	pulse	0.101739
BMED	SBP	0.0012734
BMED	trigly	1.36526e-30
BMED	waist	1.01e-05
BMED	weight	0.0003101
BMED	WHR	1.20612e-14
BMI	adipn	4.21767e-16
BMI	AIR	0.0013868
BMI	BMED	0.0002457
BMI	calc_LDL	0.0052115
BMI	chol	0.0080994
BMI	DBP	2.20825e-09
BMI	di	1.66865e-08
BMI	ffmkg	3.76741e-48
BMI	ffmpct	2.60745e-75
BMI	glucose	5.46198e-08
BMI	HDL	8.28469e-15
BMI	hips	5.0989e-224
BMI	HMED	2.35463e-13
BMI	HOMA	1.31744e-49
BMI	igratio	1.87859e-36
BMI	IL1B	0.338579
BMI	IL6	4.68107e-10
BMI	insulin	9.14974e-47
BMI	LDL	2.17e-05
BMI	LDL_PPD	5.93191e-06
BMI	leptin	1.13265e-165
BMI	LMEDn	0.0011283
BMI	pulse	6.03556e-07
BMI	REE	2.53761e-83
BMI	REElean	0.281551
BMI	REEtot	6.98735e-55
BMI	RQ	1.85899e-06
BMI	SBP	4.42846e-19
BMI	SG	2.91755e-13
BMI	subq	3.00662e-85
BMI	tfmkg	1.53701e-151
BMI	tfmpct	9.29104e-93
BMI	TNFa	0.0003809
BMI	TotAbdom	1.79659e-96
BMI	trigly	3.32407e-23
BMI	visc	1.39828e-80
BMI	waist	1.73986e-251
BMI	WHR	6.34821e-28
BMI	height	0.892861
BMI	weight	1e-307
calc_LDL	adipn	0.923944
calc_LDL	AIR	0.0010461
calc_LDL	BMED	0.0035448
calc_LDL	di	0.0582198
calc_LDL	ffmkg	0.0067505
calc_LDL	ffmpct	0.18806
calc_LDL	HDL	0.0029859
calc_LDL	HMED	0.514377
calc_LDL	IL1B	0.250429
calc_LDL	IL6	0.240922
calc_LDL	LDL_PPD	0.398246
calc_LDL	leptin	0.0092028
calc_LDL	LMEDn	0.0154459
calc_LDL	REE	0.309774
calc_LDL	REElean	0.0239988
calc_LDL	REEtot	0.127209
calc_LDL	RQ	0.479266
calc_LDL	SG	0.293352
calc_LDL	SI	0.680482
calc_LDL	subq	0.0449078
calc_LDL	tfmkg	0.0701937
calc_LDL	tfmpct	0.222239
calc_LDL	TNFa	0.299349
calc_LDL	TotAbdom	0.0326409
calc_LDL	visc	0.0462147
calc_LDL	BMI	0.0052115
calc_LDL	chol	1e-307
calc_LDL	DBP	0.0003235
calc_LDL	glucose	0.0206297
calc_LDL	height	0.446693
calc_LDL	hips	0.0030853
calc_LDL	HOMA	0.751981
calc_LDL	igratio	0.528425
calc_LDL	insulin	0.709189
calc_LDL	LDL	2.28827e-159
calc_LDL	pulse	0.0450748
calc_LDL	SBP	5.1794e-07
calc_LDL	trigly	0.0204253
calc_LDL	waist	0.0338559
calc_LDL	weight	0.0219655
calc_LDL	WHR	0.985506
chol	adipn	0.504416
chol	AIR	0.000298
chol	BMED	0.734156
chol	calc_LDL	1e-307
chol	di	0.245196
chol	ffmkg	0.028038
chol	ffmpct	0.178017
chol	HDL	0.0145644
chol	HMED	0.869123
chol	IL1B	0.222933
chol	IL6	0.282316
chol	LDL	7.78733e-149
chol	LDL_PPD	0.0958665
chol	leptin	0.0005118
chol	LMEDn	0.978152
chol	REE	0.155904
chol	REElean	0.159044
chol	REEtot	0.153412
chol	RQ	0.647445
chol	SG	0.213807
chol	SI	0.0485082
chol	subq	0.0562166
chol	tfmkg	0.0814149
chol	tfmpct	0.264507
chol	TNFa	0.954482
chol	TotAbdom	0.0163026
chol	visc	0.0041825
chol	BMI	0.0080994
chol	DBP	3.48e-05
chol	glucose	0.111088
chol	height	0.1983
chol	hips	0.0196973
chol	HOMA	0.454776
chol	igratio	0.235424
chol	insulin	0.233188
chol	pulse	0.0278884
chol	SBP	1.57115e-07
chol	trigly	3.13902e-17
chol	waist	0.052597
chol	weight	0.0319513
chol	WHR	0.258171
DBP	adipn	0.0070955
DBP	AIR	0.73887
DBP	BMED	0.0063841
DBP	calc_LDL	0.0003235
DBP	chol	3.48e-05
DBP	di	0.0108518
DBP	ffmkg	0.0313308
DBP	ffmpct	0.0297348
DBP	glucose	0.0067661
DBP	HDL	0.0129803
DBP	HMED	0.00019
DBP	HOMA	1.19018e-06
DBP	igratio	0.0002384
DBP	IL1B	0.230207
DBP	IL6	0.378925
DBP	insulin	1.19e-05
DBP	LDL	0.0008238
DBP	LDL_PPD	0.0047774
DBP	leptin	2.64508e-06
DBP	LMEDn	0.0081157
DBP	pulse	7.40344e-09
DBP	REE	0.0002142
DBP	REElean	0.0007477
DBP	REEtot	0.661844
DBP	RQ	0.455778
DBP	SG	0.0007306
DBP	SI	0.0211226
DBP	subq	0.0461439
DBP	tfmkg	0.0071333
DBP	tfmpct	0.0265884
DBP	TNFa	0.187737
DBP	TotAbdom	0.0155808
DBP	trigly	8.0611e-07
DBP	visc	0.0114098
DBP	BMI	2.20825e-09
DBP	height	0.637385
DBP	hips	2.76503e-07
DBP	SBP	4.92245e-78
DBP	waist	7.50192e-13
DBP	weight	5.6992e-09
DBP	WHR	7.64914e-07
di	ffmkg	5.55e-05
di	ffmpct	0.0013605
di	tfmkg	1.89302e-06
di	tfmpct	0.0003932
di	adipn	0.0117708
di	AIR	2.71977e-33
di	BMED	0.0174338
di	BMI	1.66865e-08
di	calc_LDL	0.0582198
di	chol	0.245196
di	DBP	0.0108518
di	glucose	4.5619e-17
di	HDL	0.0172166
di	height	0.165131
di	hips	1.53471e-06
di	HMED	0.0343469
di	HOMA	4.16958e-07
di	igratio	0.954819
di	IL1B	0.594915
di	IL6	0.0128129
di	insulin	0.0123985
di	LDL	0.0249328
di	LDL_PPD	0.179804
di	leptin	0.0121886
di	LMEDn	0.0148223
di	pulse	0.0346975
di	REElean	0.684267
di	REE	2.98618e-07
di	REEtot	0.0004411
di	RQ	0.047589
di	SBP	0.0002698
di	SG	5.2913e-21
di	SI	2.8626e-24
di	subq	2.58e-05
di	TNFa	0.400786
di	TotAbdom	8.98913e-07
di	trigly	5.26e-05
di	visc	2.41991e-10
di	waist	4.45006e-07
di	weight	2.83331e-07
di	WHR	0.0254395
ffmkg	ffmpct	6.37e-05
ffmkg	adipn	0.0001296
ffmkg	AIR	0.178439
ffmkg	BMED	0.0010915
ffmkg	BMI	3.76741e-48
ffmkg	calc_LDL	0.0067505
ffmkg	chol	0.028038
ffmkg	DBP	0.0313308
ffmkg	di	5.55e-05
ffmkg	glucose	1.56863e-06
ffmkg	HDL	1.69e-05
ffmkg	height	1.54595e-27
ffmkg	hips	5.09496e-43
ffmkg	HMED	2.21823e-08
ffmkg	HOMA	1.02241e-13
ffmkg	igratio	9.94346e-07
ffmkg	IL1B	0.428212
ffmkg	IL6	0.0006414
ffmkg	insulin	5.9731e-12
ffmkg	LDL	0.0569118
ffmkg	LDL_PPD	2.44e-05
ffmkg	leptin	2.87776e-13
ffmkg	LMEDn	0.004356
ffmkg	pulse	0.0951141
ffmkg	REElean	2.33975e-09
ffmkg	REE	5.24493e-78
ffmkg	REEtot	8.26375e-22
ffmkg	RQ	0.0038652
ffmkg	SBP	2.26004e-07
ffmkg	SG	5.25698e-07
ffmkg	SI	2.59126e-12
ffmkg	subq	7.24984e-25
ffmkg	tfmkg	6.38072e-33
ffmkg	tfmpct	9.8795e-06
ffmkg	TNFa	0.174381
ffmkg	TotAbdom	7.51525e-28
ffmkg	trigly	1.79999e-08
ffmkg	visc	3.51491e-25
ffmkg	waist	4.27276e-48
ffmkg	weight	8.08293e-82
ffmkg	WHR	1.84e-05
ffmpct	adipn	0.0262937
ffmpct	AIR	0.0009682
ffmpct	BMED	0.0359715
ffmpct	BMI	2.60745e-75
ffmpct	calc_LDL	0.18806
ffmpct	chol	0.178017
ffmpct	DBP	0.0297348
ffmpct	di	0.0013605
ffmpct	ffmkg	6.37e-05
ffmpct	glucose	0.0002547
ffmpct	HDL	0.0056246
ffmpct	height	0.212493
ffmpct	hips	4.58472e-53
ffmpct	HMED	2.09e-05
ffmpct	HOMA	7.34605e-17
ffmpct	igratio	1.87435e-12
ffmpct	IL1B	0.603459
ffmpct	IL6	0.0011465
ffmpct	insulin	3.57007e-17
ffmpct	LDL	0.430796
ffmpct	LDL_PPD	0.0050584
ffmpct	leptin	2.54237e-53
ffmpct	LMEDn	0.103617
ffmpct	pulse	0.000347
ffmpct	REElean	1.57893e-08
ffmpct	REE	1.27438e-21
ffmpct	REEtot	1.3503e-45
ffmpct	RQ	0.0013018
ffmpct	SBP	0.000249
ffmpct	SG	3.23907e-08
ffmpct	SI	1.27947e-12
ffmpct	subq	1.29066e-65
ffmpct	tfmkg	5.15994e-154
ffmpct	tfmpct	2.17695e-234
ffmpct	TNFa	0.0011494
ffmpct	TotAbdom	6.14303e-63
ffmpct	trigly	3.92151e-11
ffmpct	visc	1.82109e-33
ffmpct	waist	1.85071e-82
ffmpct	weight	3.55565e-82
ffmpct	WHR	1.37931e-09
glucose	adipn	0.000781
glucose	AIR	3.57189e-15
glucose	BMED	6.54e-05
glucose	calc_LDL	0.0206297
glucose	chol	0.111088
glucose	di	4.5619e-17
glucose	ffmkg	1.56863e-06
glucose	ffmpct	0.0002547
glucose	HDL	0.0003563
glucose	HMED	4.94654e-06
glucose	HOMA	6.16997e-59
glucose	igratio	0.0134422
glucose	IL1B	0.435186
glucose	IL6	0.107489
glucose	insulin	8.45904e-18
glucose	LDL	0.0156538
glucose	LDL_PPD	0.0001446
glucose	leptin	0.0131176
glucose	LMEDn	0.0002359
glucose	REE	3.35008e-08
glucose	REElean	0.0190194
glucose	REEtot	0.0562525
glucose	RQ	0.218175
glucose	SG	1.1771e-07
glucose	SI	0.0018643
glucose	subq	0.0010994
glucose	tfmkg	8.20671e-07
glucose	tfmpct	0.001337
glucose	TNFa	0.119258
glucose	TotAbdom	6.20039e-06
glucose	trigly	4.68e-05
glucose	visc	3.50915e-11
glucose	BMI	5.46198e-08
glucose	DBP	0.0067661
glucose	height	0.217536
glucose	hips	1.41e-05
glucose	pulse	0.0015102
glucose	SBP	0.0015318
glucose	waist	3.21115e-08
glucose	weight	6.26511e-07
glucose	WHR	7.68993e-07
HDL	adipn	5.16536e-12
HDL	AIR	0.283231
HDL	BMED	1.38266e-06
HDL	di	0.0172166
HDL	ffmkg	1.69e-05
HDL	ffmpct	0.0056246
HDL	HMED	6.33985e-19
HDL	IL1B	0.609355
HDL	IL6	0.0059605
HDL	LDL_PPD	5.92982e-09
HDL	leptin	3.24094e-06
HDL	LMEDn	6.95358e-09
HDL	REE	0.0236179
HDL	REElean	0.123574
HDL	REEtot	0.0019773
HDL	RQ	0.59168
HDL	SG	0.0249245
HDL	SI	0.028675
HDL	subq	0.0040935
HDL	tfmkg	2.18e-05
HDL	tfmpct	0.0007882
HDL	TNFa	0.985375
HDL	TotAbdom	0.0007409
HDL	visc	2.28e-05
HDL	BMI	8.28469e-15
HDL	calc_LDL	0.0029859
HDL	chol	0.0145644
HDL	DBP	0.0129803
HDL	glucose	0.0003563
HDL	height	0.0240944
HDL	hips	5.77651e-13
HDL	HOMA	1.52073e-14
HDL	igratio	4.66325e-07
HDL	insulin	1.8454e-10
HDL	LDL	0.572161
HDL	pulse	0.001697
HDL	SBP	0.0007754
HDL	trigly	3.4973e-18
HDL	waist	1.95045e-19
HDL	weight	1.05757e-15
HDL	WHR	7.67209e-06
height	adipn	0.0299292
height	AIR	0.829802
height	BMED	0.957216
height	BMI	0.892861
height	calc_LDL	0.446693
height	chol	0.1983
height	DBP	0.637385
height	di	0.165131
height	ffmkg	1.54595e-27
height	ffmpct	0.212493
height	glucose	0.217536
height	HDL	0.0240944
height	hips	1.28738e-09
height	HMED	0.93155
height	HOMA	0.787917
height	igratio	0.238329
height	IL1B	0.703639
height	IL6	0.713738
height	insulin	0.162293
height	LDL	0.0035807
height	LDL_PPD	0.466262
height	leptin	0.336134
height	LMEDn	0.43952
height	pulse	0.692459
height	REE	0.009891
height	REElean	0.002056
height	REEtot	0.174968
height	RQ	0.429364
height	SBP	0.0011873
height	SG	0.670618
height	SI	0.237615
height	subq	0.120849
height	tfmkg	0.0095882
height	tfmpct	0.214534
height	TNFa	0.0192256
height	TotAbdom	0.046774
height	trigly	0.239038
height	visc	0.0899512
height	waist	3.38359e-06
height	WHR	0.0013601
height	weight	2.9317e-24
hips	adipn	4.80498e-16
hips	AIR	0.0026253
hips	BMED	0.293341
hips	calc_LDL	0.0030853
hips	chol	0.0196973
hips	DBP	2.76503e-07
hips	di	1.53471e-06
hips	ffmkg	5.09496e-43
hips	ffmpct	4.58472e-53
hips	glucose	1.41e-05
hips	HDL	5.77651e-13
hips	HMED	0.0087524
hips	HOMA	5.1291e-25
hips	igratio	6.31275e-17
hips	IL1B	0.622568
hips	IL6	4.0826e-07
hips	insulin	1.3685e-26
hips	LDL	0.0294506
hips	LDL_PPD	0.0394145
hips	leptin	2.36524e-91
hips	LMEDn	0.22974
hips	pulse	7.06785e-09
hips	REE	1.06731e-79
hips	REElean	0.662747
hips	REEtot	4.56313e-48
hips	RQ	1.63004e-06
hips	SBP	1.30286e-21
hips	SG	8.93197e-12
hips	SI	8.91163e-26
hips	subq	1.44736e-79
hips	tfmkg	3.16687e-127
hips	tfmpct	6.8909e-64
hips	TNFa	0.027493
hips	TotAbdom	7.23731e-106
hips	trigly	4.51025e-16
hips	visc	2.80489e-59
hips	WHR	0.172752
hips	BMI	5.0989e-224
hips	height	1.28738e-09
hips	waist	4.94255e-252
hips	weight	3.04824e-187
HMED	adipn	2.02e-05
HMED	AIR	0.137714
HMED	BMED	3.37376e-39
HMED	di	0.0343469
HMED	ffmkg	2.21823e-08
HMED	ffmpct	2.09e-05
HMED	IL1B	0.323734
HMED	IL6	0.0017984
HMED	LDL_PPD	5.81199e-45
HMED	leptin	4.29e-05
HMED	LMEDn	4.84733e-35
HMED	REE	1.53e-05
HMED	REElean	0.771964
HMED	REEtot	0.0004753
HMED	RQ	0.92036
HMED	SG	0.0266147
HMED	SI	4.13e-05
HMED	subq	0.0002424
HMED	tfmkg	2.57396e-09
HMED	tfmpct	1.23e-05
HMED	TNFa	0.0004585
HMED	TotAbdom	2.12e-05
HMED	visc	1.98249e-07
HMED	BMI	2.35463e-13
HMED	calc_LDL	0.514377
HMED	chol	0.869123
HMED	DBP	0.00019
HMED	glucose	4.94654e-06
HMED	HDL	6.33985e-19
HMED	height	0.93155
HMED	hips	0.0087524
HMED	HOMA	1.10445e-17
HMED	igratio	1.41515e-10
HMED	insulin	2.76078e-16
HMED	LDL	0.189261
HMED	pulse	0.18599
HMED	SBP	0.0003479
HMED	trigly	1.1651e-16
HMED	waist	3.49928e-12
HMED	weight	1.71808e-11
HMED	WHR	1.81947e-20
HOMA	adipn	3.39618e-08
HOMA	AIR	0.078665
HOMA	BMED	6.87697e-14
HOMA	calc_LDL	0.751981
HOMA	chol	0.454776
HOMA	di	4.16958e-07
HOMA	ffmkg	1.02241e-13
HOMA	ffmpct	7.34605e-17
HOMA	HDL	1.52073e-14
HOMA	HMED	1.10445e-17
HOMA	IL1B	0.331374
HOMA	IL6	0.0009851
HOMA	LDL	0.366372
HOMA	LDL_PPD	6.3006e-13
HOMA	leptin	3.53772e-32
HOMA	LMEDn	5.06195e-12
HOMA	REE	2.2376e-19
HOMA	REElean	0.0013311
HOMA	REEtot	8.71178e-07
HOMA	RQ	0.806269
HOMA	SG	1.63926e-09
HOMA	SI	1.43339e-24
HOMA	subq	6.53123e-15
HOMA	tfmkg	2.5613e-26
HOMA	tfmpct	1.83029e-18
HOMA	TNFa	5.33e-05
HOMA	TotAbdom	5.76949e-19
HOMA	trigly	2.60141e-37
HOMA	visc	1.32526e-24
HOMA	BMI	1.31744e-49
HOMA	DBP	1.19018e-06
HOMA	glucose	6.16997e-59
HOMA	height	0.787917
HOMA	hips	5.1291e-25
HOMA	igratio	4.8444e-162
HOMA	insulin	1e-307
HOMA	pulse	1.34321e-07
HOMA	SBP	1.51665e-09
HOMA	waist	1.22201e-45
HOMA	weight	1.56988e-45
HOMA	WHR	1.45977e-27
igratio	adipn	6.62873e-06
igratio	AIR	5.09081e-11
igratio	BMED	7.94135e-07
igratio	calc_LDL	0.528425
igratio	chol	0.235424
igratio	di	0.954819
igratio	ffmkg	9.94346e-07
igratio	ffmpct	1.87435e-12
igratio	HDL	4.66325e-07
igratio	HMED	1.41515e-10
igratio	HOMA	4.8444e-162
igratio	IL1B	0.0638347
igratio	IL6	0.0153442
igratio	LDL	0.0289699
igratio	LDL_PPD	2.96683e-07
igratio	leptin	2.04796e-34
igratio	LMEDn	2.92924e-06
igratio	REE	2.26072e-11
igratio	REElean	0.0715169
igratio	REEtot	9.00239e-07
igratio	RQ	0.527723
igratio	SG	0.000566
igratio	SI	9.15311e-15
igratio	subq	2.7545e-11
igratio	tfmkg	9.37542e-19
igratio	tfmpct	9.35184e-16
igratio	TNFa	0.0031748
igratio	TotAbdom	3.6885e-13
igratio	trigly	3.86957e-25
igratio	visc	6.05314e-14
igratio	BMI	1.87859e-36
igratio	DBP	0.0002384
igratio	glucose	0.0134422
igratio	height	0.238329
igratio	hips	6.31275e-17
igratio	insulin	7.51128e-302
igratio	pulse	0.005219
igratio	SBP	1.65e-05
igratio	waist	2.433e-32
igratio	weight	3.70893e-34
igratio	WHR	5.50962e-20
IL1B	adipn	0.889498
IL1B	AIR	0.512263
IL1B	di	0.594915
IL1B	ffmkg	0.428212
IL1B	ffmpct	0.603459
IL1B	IL6	7.016e-22
IL1B	leptin	0.193358
IL1B	REE	0.68316
IL1B	REElean	0.231632
IL1B	REEtot	0.216285
IL1B	RQ	0.257473
IL1B	SG	0.134518
IL1B	SI	0.7873
IL1B	subq	0.2554
IL1B	tfmkg	0.736822
IL1B	tfmpct	0.899858
IL1B	TNFa	0.002942
IL1B	TotAbdom	0.288739
IL1B	visc	0.501518
IL1B	BMED	0.124282
IL1B	BMI	0.338579
IL1B	calc_LDL	0.250429
IL1B	chol	0.222933
IL1B	DBP	0.230207
IL1B	glucose	0.435186
IL1B	HDL	0.609355
IL1B	height	0.703639
IL1B	hips	0.622568
IL1B	HMED	0.323734
IL1B	HOMA	0.331374
IL1B	igratio	0.0638347
IL1B	insulin	0.346369
IL1B	LDL	0.479918
IL1B	LDL_PPD	0.222164
IL1B	LMEDn	0.313348
IL1B	pulse	0.449748
IL1B	SBP	0.708886
IL1B	trigly	0.435025
IL1B	waist	0.770512
IL1B	weight	0.215789
IL1B	WHR	0.976823
IL6	adipn	0.808147
IL6	AIR	0.944125
IL6	di	0.0128129
IL6	ffmkg	0.0006414
IL6	ffmpct	0.0011465
IL6	leptin	1.37007e-07
IL6	REE	0.0011303
IL6	REElean	0.761176
IL6	REEtot	2.84e-05
IL6	RQ	0.0257731
IL6	SG	0.0630906
IL6	SI	0.0045551
IL6	subq	0.0003747
IL6	tfmkg	0.0001585
IL6	tfmpct	0.0012425
IL6	TNFa	1.11533e-16
IL6	TotAbdom	2.82e-05
IL6	visc	3.22759e-06
IL6	BMED	0.0157539
IL6	BMI	4.68107e-10
IL6	calc_LDL	0.240922
IL6	chol	0.282316
IL6	DBP	0.378925
IL6	glucose	0.107489
IL6	HDL	0.0059605
IL6	height	0.713738
IL6	hips	4.0826e-07
IL6	HMED	0.0017984
IL6	HOMA	0.0009851
IL6	igratio	0.0153442
IL6	IL1B	7.016e-22
IL6	insulin	0.0083853
IL6	LDL	0.955427
IL6	LDL_PPD	0.196662
IL6	LMEDn	0.264683
IL6	pulse	0.446064
IL6	SBP	0.184178
IL6	trigly	0.0001983
IL6	waist	1.30622e-08
IL6	weight	3.08145e-09
IL6	WHR	0.0161296
insulin	adipn	8.85037e-08
insulin	AIR	3.66842e-06
insulin	BMED	6.18515e-12
insulin	calc_LDL	0.709189
insulin	chol	0.233188
insulin	di	0.0123985
insulin	ffmkg	5.9731e-12
insulin	ffmpct	3.57007e-17
insulin	HDL	1.8454e-10
insulin	HMED	2.76078e-16
insulin	HOMA	1e-307
insulin	igratio	7.51128e-302
insulin	IL1B	0.346369
insulin	IL6	0.0083853
insulin	LDL	0.158063
insulin	LDL_PPD	3.53835e-12
insulin	leptin	8.95901e-37
insulin	LMEDn	5.10351e-11
insulin	REE	1.73268e-16
insulin	REElean	0.0093262
insulin	REEtot	1.41824e-07
insulin	RQ	0.634948
insulin	SG	1.07064e-07
insulin	SI	1.41655e-24
insulin	subq	6.61729e-15
insulin	tfmkg	5.03445e-26
insulin	tfmpct	1.82426e-19
insulin	TNFa	8.48e-05
insulin	TotAbdom	2.82324e-18
insulin	trigly	1.34748e-35
insulin	visc	1.04024e-21
insulin	BMI	9.14974e-47
insulin	DBP	1.19e-05
insulin	glucose	8.45904e-18
insulin	height	0.162293
insulin	hips	1.3685e-26
insulin	pulse	2e-05
insulin	SBP	4.56345e-10
insulin	waist	1.73864e-44
insulin	weight	1.78674e-44
insulin	WHR	1.40217e-25
LDL	adipn	0.418597
LDL	AIR	0.0011853
LDL	BMED	0.0468213
LDL	calc_LDL	2.28827e-159
LDL	di	0.0249328
LDL	ffmkg	0.0569118
LDL	ffmpct	0.430796
LDL	HDL	0.572161
LDL	HMED	0.189261
LDL	IL1B	0.479918
LDL	IL6	0.955427
LDL	LDL_PPD	0.855587
LDL	leptin	0.001156
LDL	LMEDn	0.106712
LDL	REE	0.139809
LDL	REElean	0.0477482
LDL	REEtot	0.159372
LDL	RQ	0.695564
LDL	SG	0.40871
LDL	SI	0.942868
LDL	subq	0.0508793
LDL	tfmkg	0.437906
LDL	tfmpct	0.49138
LDL	TNFa	0.122902
LDL	TotAbdom	0.0414007
LDL	visc	0.0757597
LDL	BMI	2.17e-05
LDL	chol	7.78733e-149
LDL	DBP	0.0008238
LDL	glucose	0.0156538
LDL	height	0.0035807
LDL	hips	0.0294506
LDL	HOMA	0.366372
LDL	igratio	0.0289699
LDL	insulin	0.158063
LDL	pulse	0.415309
LDL	SBP	1.66e-05
LDL	trigly	0.000904
LDL	waist	0.0136387		adipn
LDL	weight	0.0019915		adipn
LDL	WHR	0.0305991		adipn
LDL_PPD	adipn	4.43121e-06		adipn
LDL_PPD	AIR	0.551398		adipn
LDL_PPD	di	0.179804		adipn
LDL_PPD	ffmkg	2.44e-05		adipn
LDL_PPD	ffmpct	0.0050584		adipn
LDL_PPD	IL1B	0.222164		adipn
LDL_PPD	IL6	0.196662		adipn
LDL_PPD	leptin	0.0020596		adipn
LDL_PPD	REE	7.45e-05		adipn
LDL_PPD	REElean	0.802266		adipn
LDL_PPD	REEtot	0.199265		adipn
LDL_PPD	RQ	0.547845		adipn
LDL_PPD	SG	0.285583		AIR
LDL_PPD	SI	0.002594		AIR
LDL_PPD	subq	0.0211453		AIR
LDL_PPD	tfmkg	9.3e-05		AIR
LDL_PPD	tfmpct	0.0139711		AIR
LDL_PPD	TNFa	1.71e-05		BMED
LDL_PPD	TotAbdom	0.0021395		BMED
LDL_PPD	visc	1.18e-05		BMED
LDL_PPD	BMI	5.93191e-06		BMED
LDL_PPD	calc_LDL	0.398246		BMED
LDL_PPD	chol	0.0958665		BMED
LDL_PPD	DBP	0.0047774		BMED
LDL_PPD	glucose	0.0001446		BMED
LDL_PPD	HDL	5.92982e-09		BMED
LDL_PPD	height	0.466262		BMED
LDL_PPD	hips	0.0394145		BMED
LDL_PPD	HMED	5.81199e-45		BMED
LDL_PPD	HOMA	6.3006e-13		BMED
LDL_PPD	igratio	2.96683e-07		BMED
LDL_PPD	insulin	3.53835e-12		BMED
LDL_PPD	LDL	0.855587		BMED
LDL_PPD	pulse	0.070483		BMED
LDL_PPD	SBP	0.0005752		BMED
LDL_PPD	trigly	4.66237e-38		BMED
LDL_PPD	waist	5.69004e-07		BMED
LDL_PPD	weight	5.84755e-06		BMI
LDL_PPD	WHR	4.03006e-12		BMI
leptin	adipn	5.6385e-11		BMI
leptin	AIR	1.24e-05		BMI
leptin	di	0.0121886		BMI
leptin	ffmkg	2.87776e-13		BMI
leptin	ffmpct	2.54237e-53		BMI
leptin	REE	6.00998e-22		BMI
leptin	REElean	0.423055		BMI
leptin	REEtot	4.91841e-30		BMI
leptin	RQ	0.0001185		BMI
leptin	SG	0.000465		BMI
leptin	SI	1.88343e-14		BMI
leptin	subq	3.78228e-42		BMI
leptin	tfmkg	1.68552e-60		BMI
leptin	tfmpct	2.69282e-64		BMI
leptin	TotAbdom	1.08177e-40		BMI
leptin	visc	8.68729e-25		BMI
leptin	BMED	0.0492012		BMI
leptin	BMI	1.13265e-165		BMI
leptin	calc_LDL	0.0092028		BMI
leptin	chol	0.0005118		BMI
leptin	DBP	2.64508e-06		BMI
leptin	glucose	0.0131176		BMI
leptin	HDL	3.24094e-06		BMI
leptin	height	0.336134		BMI
leptin	hips	2.36524e-91		BMI
leptin	HMED	4.29e-05		BMI
leptin	HOMA	3.53772e-32		BMI
leptin	igratio	2.04796e-34		BMI
leptin	IL1B	0.193358		BMI
leptin	IL6	1.37007e-07		BMI
leptin	insulin	8.95901e-37		BMI
leptin	LDL	0.001156		BMI
leptin	LDL_PPD	0.0020596		BMI
leptin	LMEDn	0.0456846		BMI
leptin	pulse	3.85314e-09		BMI
leptin	SBP	3.95414e-12		BMI
leptin	TNFa	4.93526e-06		calc_LDL
leptin	trigly	3.50107e-19		calc_LDL
leptin	waist	2.77182e-102		calc_LDL
leptin	weight	6.69976e-148		calc_LDL
leptin	WHR	5.11884e-13		calc_LDL
LMEDn	adipn	0.0008505		calc_LDL
LMEDn	AIR	0.954833		calc_LDL
LMEDn	di	0.0148223		calc_LDL
LMEDn	ffmkg	0.004356		calc_LDL
LMEDn	ffmpct	0.103617		calc_LDL
LMEDn	IL1B	0.313348		calc_LDL
LMEDn	IL6	0.264683		calc_LDL
LMEDn	leptin	0.0456846		calc_LDL
LMEDn	REE	0.007666		calc_LDL
LMEDn	REElean	0.919162		calc_LDL
LMEDn	REEtot	0.422808		calc_LDL
LMEDn	RQ	0.1865		calc_LDL
LMEDn	SG	0.0698255		calc_LDL
LMEDn	SI	0.0004806		calc_LDL
LMEDn	subq	0.54018		calc_LDL
LMEDn	tfmkg	0.0157893		calc_LDL
LMEDn	tfmpct	0.248252		calc_LDL
LMEDn	TNFa	3.72e-05		calc_LDL
LMEDn	TotAbdom	0.210508		calc_LDL
LMEDn	visc	0.0050563		calc_LDL
LMEDn	BMI	0.0011283		chol
LMEDn	calc_LDL	0.0154459		chol
LMEDn	chol	0.978152		chol
LMEDn	DBP	0.0081157		chol
LMEDn	glucose	0.0002359		chol
LMEDn	HDL	6.95358e-09		chol
LMEDn	height	0.43952		chol
LMEDn	hips	0.22974		chol
LMEDn	HMED	4.84733e-35		chol
LMEDn	HOMA	5.06195e-12		chol
LMEDn	igratio	2.92924e-06		chol
LMEDn	insulin	5.10351e-11		chol
LMEDn	LDL	0.106712		chol
LMEDn	pulse	0.0846028		chol
LMEDn	SBP	0.0006899		chol
LMEDn	trigly	1.69335e-29		chol
LMEDn	waist	0.0001675		chol
LMEDn	weight	0.0005647		chol
LMEDn	WHR	1.32246e-09		chol
pulse	adipn	0.0226179		chol
pulse	AIR	0.316338		chol
pulse	BMED	0.101739		chol
pulse	calc_LDL	0.0450748		chol
pulse	chol	0.0278884		chol
pulse	di	0.0346975		chol
pulse	ffmkg	0.0951141		chol
pulse	ffmpct	0.000347		chol
pulse	glucose	0.0015102		DBP
pulse	HDL	0.001697		DBP
pulse	HMED	0.18599		DBP
pulse	HOMA	1.34321e-07		DBP
pulse	igratio	0.005219		DBP
pulse	IL1B	0.449748		DBP
pulse	IL6	0.446064		DBP
pulse	insulin	2e-05		DBP
pulse	LDL	0.415309		DBP
pulse	LDL_PPD	0.070483		DBP
pulse	leptin	3.85314e-09		DBP
pulse	LMEDn	0.0846028		DBP
pulse	REE	7.76076e-08		DBP
pulse	REElean	0.001059		DBP
pulse	REEtot	0.846358		DBP
pulse	RQ	0.478367		DBP
pulse	SG	0.0561346		DBP
pulse	SI	0.0052333		DBP
pulse	subq	0.0003978		DBP
pulse	tfmkg	6.58e-05		DBP
pulse	tfmpct	0.0001245		DBP
pulse	TNFa	0.151246		DBP
pulse	TotAbdom	0.0006596		DBP
pulse	trigly	0.0002621		DBP
pulse	visc	0.0039635		DBP
pulse	BMI	6.03556e-07		DBP
pulse	DBP	7.40344e-09		DBP
pulse	height	0.692459		DBP
pulse	hips	7.06785e-09		DBP
pulse	SBP	2.12793e-09		DBP
pulse	waist	1.36288e-10		DBP
pulse	weight	2.58704e-07		DBP
pulse	WHR	0.0079293		DBP
REE	AIR	0.238998		DBP
REE	di	2.98618e-07		di
REE	ffmkg	5.24493e-78		di
REE	ffmpct	1.27438e-21		di
REE	REElean	8.514e-15		di
REE	REEtot	2.91e-05		ffmkg
REE	SG	2.22342e-10		glucose
REE	SI	1.3936e-15		glucose
REE	tfmkg	3.52049e-67		glucose
REE	tfmpct	4.69074e-26		glucose
REE	adipn	8.14855e-07		glucose
REE	BMED	0.0036688		glucose
REE	BMI	2.53761e-83		glucose
REE	calc_LDL	0.309774		glucose
REE	chol	0.155904		glucose
REE	DBP	0.0002142		glucose
REE	glucose	3.35008e-08		glucose
REE	HDL	0.0236179		glucose
REE	height	0.009891		glucose
REE	hips	1.06731e-79		glucose
REE	HMED	1.53e-05		glucose
REE	HOMA	2.2376e-19		glucose
REE	igratio	2.26072e-11		glucose
REE	IL1B	0.68316		glucose
REE	IL6	0.0011303		glucose
REE	insulin	1.73268e-16		glucose
REE	LDL	0.139809		glucose
REE	LDL_PPD	7.45e-05		glucose
REE	leptin	6.00998e-22		glucose
REE	LMEDn	0.007666		glucose
REE	pulse	7.76076e-08		glucose
REE	RQ	1.53219e-07		glucose
REE	SBP	1.06058e-09		glucose
REE	subq	1.69503e-36		glucose
REE	TNFa	0.0560753		glucose
REE	TotAbdom	1.64351e-40		glucose
REE	trigly	1.59892e-10		glucose
REE	visc	4.79552e-34		glucose
REE	waist	1.4167e-69		HDL
REE	weight	5.72048e-79		HDL
REE	WHR	1.75327e-12		HDL
REElean	AIR	0.974298		HDL
REElean	di	0.684267		HDL
REElean	ffmkg	2.33975e-09		HDL
REElean	ffmpct	1.57893e-08		HDL
REElean	SG	0.371784		HDL
REElean	SI	0.42597		HDL
REElean	tfmkg	0.0410726		HDL
REElean	tfmpct	9.1117e-09		HDL
REElean	adipn	0.156509		HDL
REElean	BMED	0.764913		HDL
REElean	BMI	0.281551		HDL
REElean	calc_LDL	0.0239988		HDL
REElean	chol	0.159044		HDL
REElean	DBP	0.0007477		HDL
REElean	glucose	0.0190194		HDL
REElean	HDL	0.123574		HDL
REElean	height	0.002056		HDL
REElean	hips	0.662747		HDL
REElean	HMED	0.771964		HDL
REElean	HOMA	0.0013311		HDL
REElean	igratio	0.0715169		HDL
REElean	IL1B	0.231632		height
REElean	IL6	0.761176		height
REElean	insulin	0.0093262		height
REElean	LDL	0.0477482		height
REElean	LDL_PPD	0.802266		height
REElean	leptin	0.423055		height
REElean	LMEDn	0.919162		height
REElean	pulse	0.001059		height
REElean	REE	8.514e-15		height
REElean	REEtot	4.24525e-19		height
REElean	RQ	0.126967		height
REElean	SBP	7.5e-05		height
REElean	subq	0.0786083		height
REElean	TNFa	0.972412		height
REElean	TotAbdom	0.129008		height
REElean	trigly	0.0463141		height
REElean	visc	0.265719		height
REElean	waist	0.222153		height
REElean	weight	0.627077		height
REElean	WHR	0.0352754		height
REEtot	AIR	0.0005976		height
REEtot	di	0.0004411		height
REEtot	ffmkg	8.26375e-22		height
REEtot	ffmpct	1.3503e-45		height
REEtot	REElean	4.24525e-19		height
REEtot	SG	2.85522e-06		height
REEtot	SI	6.78933e-15		height
REEtot	tfmkg	1.88278e-54		height
REEtot	tfmpct	1.37235e-55		height
REEtot	adipn	0.287062		height
REEtot	BMED	0.0421054		height
REEtot	BMI	6.98735e-55		height
REEtot	calc_LDL	0.127209		height
REEtot	chol	0.153412		height
REEtot	DBP	0.661844		height
REEtot	glucose	0.0562525		height
REEtot	HDL	0.0019773		height
REEtot	height	0.174968		height
REEtot	hips	4.56313e-48		height
REEtot	HMED	0.0004753		height
REEtot	HOMA	8.71178e-07		hips
REEtot	igratio	9.00239e-07		hips
REEtot	IL1B	0.216285		hips
REEtot	IL6	2.84e-05		hips
REEtot	insulin	1.41824e-07		hips
REEtot	LDL	0.159372		hips
REEtot	LDL_PPD	0.199265		hips
REEtot	leptin	4.91841e-30		hips
REEtot	LMEDn	0.422808		hips
REEtot	pulse	0.846358		hips
REEtot	REE	2.91e-05		hips
REEtot	RQ	0.0121564		hips
REEtot	SBP	0.745903		hips
REEtot	subq	9.30741e-43		hips
REEtot	TNFa	0.0129061		hips
REEtot	TotAbdom	1.35132e-41		hips
REEtot	trigly	1.9e-05		hips
REEtot	visc	1.18999e-25		hips
REEtot	waist	1.76589e-42		hips
REEtot	weight	8.82938e-62		hips
REEtot	WHR	0.0018745		hips
RQ	AIR	0.377817		hips
RQ	di	0.047589		hips
RQ	ffmkg	0.0038652		hips
RQ	ffmpct	0.0013018		hips
RQ	REE	1.53219e-07		hips
RQ	REElean	0.126967		hips
RQ	REEtot	0.0121564		hips
RQ	SG	6.22622e-06		hips
RQ	SI	6.69e-05		hips
RQ	tfmkg	2.1e-05		hips
RQ	tfmpct	0.0002142		hips
RQ	adipn	0.782314		hips
RQ	BMED	0.550406		hips
RQ	BMI	1.85899e-06		hips
RQ	calc_LDL	0.479266		hips
RQ	chol	0.647445		hips
RQ	DBP	0.455778		HMED
RQ	glucose	0.218175		HMED
RQ	HDL	0.59168		HMED
RQ	height	0.429364		HMED
RQ	hips	1.63004e-06		HMED
RQ	HMED	0.92036		HMED
RQ	HOMA	0.806269		HMED
RQ	igratio	0.527723		HMED
RQ	IL1B	0.257473		HMED
RQ	IL6	0.0257731		HMED
RQ	insulin	0.634948		HMED
RQ	LDL	0.695564		HMED
RQ	LDL_PPD	0.547845		HMED
RQ	leptin	0.0001185		HMED
RQ	LMEDn	0.1865		HMED
RQ	pulse	0.478367		HMED
RQ	SBP	0.163676		HMED
RQ	subq	0.0016335		HMED
RQ	TNFa	0.000201		HMED
RQ	TotAbdom	0.000827		HMED
RQ	trigly	0.637228		HMED
RQ	visc	0.0033096		HMED
RQ	waist	7.96e-05		HMED
RQ	weight	4.39028e-06		HOMA
RQ	WHR	0.595715		HOMA
SBP	adipn	1.54712e-06		HOMA
SBP	AIR	0.260338		HOMA
SBP	BMED	0.0012734		HOMA
SBP	calc_LDL	5.1794e-07		HOMA
SBP	chol	1.57115e-07		HOMA
SBP	DBP	4.92245e-78		HOMA
SBP	di	0.0002698		HOMA
SBP	ffmkg	2.26004e-07		HOMA
SBP	ffmpct	0.000249		HOMA
SBP	glucose	0.0015318		HOMA
SBP	HDL	0.0007754		HOMA
SBP	HMED	0.0003479		HOMA
SBP	HOMA	1.51665e-09		HOMA
SBP	igratio	1.65e-05		HOMA
SBP	IL1B	0.708886		HOMA
SBP	IL6	0.184178		HOMA
SBP	insulin	4.56345e-10		HOMA
SBP	LDL	1.66e-05		HOMA
SBP	LDL_PPD	0.0005752		HOMA
SBP	leptin	3.95414e-12		HOMA
SBP	LMEDn	0.0006899		HOMA
SBP	pulse	2.12793e-09		HOMA
SBP	REE	1.06058e-09		HOMA
SBP	REElean	7.5e-05		HOMA
SBP	REEtot	0.745903		HOMA
SBP	RQ	0.163676		HOMA
SBP	SG	2.11471e-06		HOMA
SBP	SI	0.0028653		igratio
SBP	subq	0.0001458		igratio
SBP	tfmkg	1.12221e-06		igratio
SBP	tfmpct	6.72e-05		igratio
SBP	TNFa	0.887744		igratio
SBP	TotAbdom	2.34e-05		igratio
SBP	trigly	4.61723e-10		igratio
SBP	visc	7.21327e-06		igratio
SBP	BMI	4.42846e-19		igratio
SBP	height	0.0011873		igratio
SBP	hips	1.30286e-21		igratio
SBP	waist	3.64719e-27		igratio
SBP	weight	2.27074e-19		igratio
SBP	WHR	8.25446e-06		igratio
SG	AIR	0.0218508		igratio
SG	di	5.2913e-21		igratio
SG	ffmkg	5.25698e-07		igratio
SG	ffmpct	3.23907e-08		igratio
SG	tfmkg	7.3941e-14		igratio
SG	tfmpct	2.21477e-08		igratio
SG	adipn	0.0678063		igratio
SG	BMED	0.0444002		igratio
SG	BMI	2.91755e-13		igratio
SG	calc_LDL	0.293352		igratio
SG	chol	0.213807		igratio
SG	DBP	0.0007306		igratio
SG	glucose	1.1771e-07		igratio
SG	HDL	0.0249245		igratio
SG	height	0.670618		igratio
SG	hips	8.93197e-12		igratio
SG	HMED	0.0266147		IL1B
SG	HOMA	1.63926e-09		IL1B
SG	igratio	0.000566		IL1B
SG	IL1B	0.134518		IL1B
SG	IL6	0.0630906		IL1B
SG	insulin	1.07064e-07		IL1B
SG	LDL	0.40871		IL1B
SG	LDL_PPD	0.285583		IL1B
SG	leptin	0.000465		IL1B
SG	LMEDn	0.0698255		IL1B
SG	pulse	0.0561346		IL1B
SG	REElean	0.371784		IL1B
SG	REE	2.22342e-10		IL1B
SG	REEtot	2.85522e-06		IL1B
SG	RQ	6.22622e-06		IL1B
SG	SBP	2.11471e-06		IL1B
SG	SI	2.79788e-18		IL1B
SG	subq	7.32287e-09		IL1B
SG	TNFa	0.207211		IL1B
SG	TotAbdom	2.51994e-10		IL6
SG	trigly	8.35577e-07		IL6
SG	visc	2.74154e-13		IL6
SG	waist	3.20504e-11		IL6
SG	weight	9.81466e-17		IL6
SG	WHR	0.0158899		IL6
SI	AIR	8.08662e-07		IL6
SI	di	2.8626e-24		IL6
SI	ffmkg	2.59126e-12		IL6
SI	ffmpct	1.27947e-12		IL6
SI	SG	2.79788e-18		IL6
SI	tfmkg	1.16712e-24		IL6
SI	tfmpct	3.94561e-16		IL6
SI	adipn	1.28217e-06		IL6
SI	BMED	0.0001627		IL6
SI	calc_LDL	0.680482		IL6
SI	chol	0.0485082		IL6
SI	DBP	0.0211226		IL6
SI	glucose	0.0018643		insulin
SI	HDL	0.028675		insulin
SI	height	0.237615		insulin
SI	hips	8.91163e-26		insulin
SI	HMED	4.13e-05		insulin
SI	HOMA	1.43339e-24		insulin
SI	igratio	9.15311e-15		insulin
SI	IL1B	0.7873		insulin
SI	IL6	0.0045551		insulin
SI	insulin	1.41655e-24		insulin
SI	LDL	0.942868		insulin
SI	LDL_PPD	0.002594		insulin
SI	leptin	1.88343e-14		insulin
SI	LMEDn	0.0004806		insulin
SI	pulse	0.0052333		insulin
SI	REElean	0.42597		insulin
SI	REE	1.3936e-15		insulin
SI	REEtot	6.78933e-15		insulin
SI	RQ	6.69e-05		insulin
SI	SBP	0.0028653		insulin
SI	subq	2.83349e-18		insulin
SI	TNFa	0.0015294		insulin
SI	TotAbdom	3.3002e-22		insulin
SI	trigly	5.35948e-16		insulin
SI	visc	1.24725e-23		insulin
SI	waist	1.08081e-26		insulin
SI	weight	5.13041e-29		insulin
SI	WHR	2.32e-05		insulin
subq	AIR	0.001616		insulin
subq	di	2.58e-05		insulin
subq	ffmkg	7.24984e-25		insulin
subq	ffmpct	1.29066e-65		LDL
subq	REE	1.69503e-36		LDL
subq	REElean	0.0786083		LDL
subq	REEtot	9.30741e-43		LDL
subq	RQ	0.0016335		LDL
subq	SG	7.32287e-09		LDL
subq	SI	2.83349e-18		LDL
subq	tfmkg	3.23666e-106		LDL
subq	tfmpct	3.13772e-82		LDL
subq	TotAbdom	6.70533e-185		LDL
subq	visc	6.23467e-61		LDL
subq	adipn	0.0012246		LDL
subq	BMED	0.0485234		LDL
subq	BMI	3.00662e-85		LDL
subq	calc_LDL	0.0449078		LDL
subq	chol	0.0562166		LDL
subq	DBP	0.0461439		LDL
subq	glucose	0.0010994		LDL
subq	HDL	0.0040935		LDL
subq	height	0.120849		LDL
subq	hips	1.44736e-79		LDL
subq	HMED	0.0002424		LDL
subq	HOMA	6.53123e-15		LDL
subq	igratio	2.7545e-11		LDL
subq	IL1B	0.2554		LDL
subq	IL6	0.0003747		LDL
subq	insulin	6.61729e-15		LDL_PPD
subq	LDL	0.0508793		LDL_PPD
subq	LDL_PPD	0.0211453		LDL_PPD
subq	leptin	3.78228e-42		LDL_PPD
subq	LMEDn	0.54018		LDL_PPD
subq	pulse	0.0003978		LDL_PPD
subq	SBP	0.0001458		LDL_PPD
subq	TNFa	0.0875521		LDL_PPD
subq	trigly	8.36123e-10		LDL_PPD
subq	waist	8.08644e-82		LDL_PPD
subq	weight	5.6774e-76		LDL_PPD
subq	WHR	3.1437e-10		LDL_PPD
tfmkg	ffmkg	6.38072e-33		LDL_PPD
tfmkg	ffmpct	5.15994e-154		LDL_PPD
tfmkg	tfmpct	4.07182e-156		LDL_PPD
tfmkg	adipn	0.0007823		LDL_PPD
tfmkg	AIR	0.0001736		LDL_PPD
tfmkg	BMED	0.0016218		LDL_PPD
tfmkg	BMI	1.53701e-151		LDL_PPD
tfmkg	calc_LDL	0.0701937		LDL_PPD
tfmkg	chol	0.0814149		leptin
tfmkg	DBP	0.0071333		leptin
tfmkg	di	1.89302e-06		leptin
tfmkg	glucose	8.20671e-07		leptin
tfmkg	HDL	2.18e-05		leptin
tfmkg	height	0.0095882		leptin
tfmkg	hips	3.16687e-127		leptin
tfmkg	HMED	2.57396e-09		leptin
tfmkg	HOMA	2.5613e-26		leptin
tfmkg	igratio	9.37542e-19		leptin
tfmkg	IL1B	0.736822		leptin
tfmkg	IL6	0.0001585		leptin
tfmkg	insulin	5.03445e-26		leptin
tfmkg	LDL	0.437906		leptin
tfmkg	LDL_PPD	9.3e-05		leptin
tfmkg	leptin	1.68552e-60		leptin
tfmkg	LMEDn	0.0157893		LMEDn
tfmkg	pulse	6.58e-05		LMEDn
tfmkg	REElean	0.0410726		LMEDn
tfmkg	REE	3.52049e-67		LMEDn
tfmkg	REEtot	1.88278e-54		LMEDn
tfmkg	RQ	2.1e-05		LMEDn
tfmkg	SBP	1.12221e-06		LMEDn
tfmkg	SG	7.3941e-14		LMEDn
tfmkg	SI	1.16712e-24		LMEDn
tfmkg	subq	3.23666e-106		LMEDn
tfmkg	TNFa	0.0003804		LMEDn
tfmkg	TotAbdom	2.80526e-113		LMEDn
tfmkg	trigly	1.02748e-13		LMEDn
tfmkg	visc	6.78156e-77		LMEDn
tfmkg	waist	1.02334e-116		LMEDn
tfmkg	weight	1.54045e-150		LMEDn
tfmkg	WHR	1.86251e-13		LMEDn
tfmpct	ffmkg	9.8795e-06		LMEDn
tfmpct	ffmpct	2.17695e-234		LMEDn
tfmpct	adipn	0.032182		LMEDn
tfmpct	AIR	0.0001686		pulse
tfmpct	BMED	0.0783339		pulse
tfmpct	BMI	9.29104e-93		pulse
tfmpct	calc_LDL	0.222239		pulse
tfmpct	chol	0.264507		pulse
tfmpct	DBP	0.0265884		pulse
tfmpct	di	0.0003932		pulse
tfmpct	glucose	0.001337		pulse
tfmpct	HDL	0.0007882		pulse
tfmpct	height	0.214534		pulse
tfmpct	hips	6.8909e-64		pulse
tfmpct	HMED	1.23e-05		pulse
tfmpct	HOMA	1.83029e-18		pulse
tfmpct	igratio	9.35184e-16		pulse
tfmpct	IL1B	0.899858		pulse
tfmpct	IL6	0.0012425		pulse
tfmpct	insulin	1.82426e-19		pulse
tfmpct	LDL	0.49138		pulse
tfmpct	LDL_PPD	0.0139711		pulse
tfmpct	leptin	2.69282e-64		pulse
tfmpct	LMEDn	0.248252		pulse
tfmpct	pulse	0.0001245		pulse
tfmpct	REElean	9.1117e-09		pulse
tfmpct	REE	4.69074e-26		pulse
tfmpct	REEtot	1.37235e-55		pulse
tfmpct	RQ	0.0002142		pulse
tfmpct	SBP	6.72e-05		pulse
tfmpct	SG	2.21477e-08		pulse
tfmpct	SI	3.94561e-16		pulse
tfmpct	subq	3.13772e-82		pulse
tfmpct	tfmkg	4.07182e-156		pulse
tfmpct	TNFa	0.0008463		pulse
tfmpct	TotAbdom	2.77171e-107		pulse
tfmpct	trigly	1.6051e-11		REElean
tfmpct	waist	8.61509e-71		REElean
tfmpct	weight	8.08425e-96		REElean
tfmpct	WHR	3.03392e-10		REElean
TNFa	adipn	0.240943		REElean
TNFa	AIR	0.0610031		REElean
TNFa	di	0.400786		REElean
TNFa	ffmkg	0.174381		REElean
TNFa	ffmpct	0.0011494		REE
TNFa	leptin	4.93526e-06		REE
TNFa	REE	0.0560753		REE
TNFa	REElean	0.972412		REE
TNFa	REEtot	0.0129061		REE
TNFa	RQ	0.000201		REE
TNFa	SG	0.207211		REE
TNFa	SI	0.0015294		REE
TNFa	subq	0.0875521		REE
TNFa	tfmkg	0.0003804		REE
TNFa	tfmpct	0.0008463		REEtot
TNFa	TotAbdom	0.0322686		REEtot
TNFa	visc	0.0122467		REEtot
TNFa	BMED	1.6513e-06		REEtot
TNFa	BMI	0.0003809		REEtot
TNFa	calc_LDL	0.299349		REEtot
TNFa	chol	0.954482		REEtot
TNFa	DBP	0.187737		REEtot
TNFa	glucose	0.119258		REEtot
TNFa	HDL	0.985375		RQ
TNFa	height	0.0192256		RQ
TNFa	hips	0.027493		RQ
TNFa	HMED	0.0004585		RQ
TNFa	HOMA	5.33e-05		RQ
TNFa	igratio	0.0031748		RQ
TNFa	IL1B	0.002942		RQ
TNFa	IL6	1.11533e-16		RQ
TNFa	insulin	8.48e-05		RQ
TNFa	LDL	0.122902		RQ
TNFa	LDL_PPD	1.71e-05		RQ
TNFa	LMEDn	3.72e-05		SBP
TNFa	pulse	0.151246		SBP
TNFa	SBP	0.887744		SBP
TNFa	trigly	0.0001669		SBP
TNFa	waist	0.0007906		SBP
TNFa	weight	0.0030008		SBP
TNFa	WHR	0.0003222		SBP
TotAbdom	AIR	0.0030331		SBP
TotAbdom	di	8.98913e-07		SBP
TotAbdom	ffmkg	7.51525e-28		SBP
TotAbdom	ffmpct	6.14303e-63		SBP
TotAbdom	REE	1.64351e-40		SBP
TotAbdom	REElean	0.129008		SBP
TotAbdom	REEtot	1.35132e-41		SBP
TotAbdom	RQ	0.000827		SBP
TotAbdom	SG	2.51994e-10		SBP
TotAbdom	SI	3.3002e-22		SBP
TotAbdom	tfmkg	2.80526e-113		SBP
TotAbdom	tfmpct	2.77171e-107		SBP
TotAbdom	adipn	3.92e-05		SBP
TotAbdom	BMED	0.0112705		SBP
TotAbdom	BMI	1.79659e-96		SBP
TotAbdom	calc_LDL	0.0326409		SBP
TotAbdom	chol	0.0163026		SBP
TotAbdom	DBP	0.0155808		SBP
TotAbdom	glucose	6.20039e-06		SBP
TotAbdom	HDL	0.0007409		SBP
TotAbdom	height	0.046774		SBP
TotAbdom	hips	7.23731e-106		SBP
TotAbdom	HMED	2.12e-05		SBP
TotAbdom	HOMA	5.76949e-19		SBP
TotAbdom	igratio	3.6885e-13		SBP
TotAbdom	IL1B	0.288739		SBP
TotAbdom	IL6	2.82e-05		SBP
TotAbdom	insulin	2.82324e-18		SBP
TotAbdom	LDL	0.0414007		SG
TotAbdom	LDL_PPD	0.0021395		SG
TotAbdom	leptin	1.08177e-40		SG
TotAbdom	LMEDn	0.210508		SG
TotAbdom	pulse	0.0006596		SG
TotAbdom	SBP	2.34e-05		SG
TotAbdom	subq	6.70533e-185		SI
TotAbdom	TNFa	0.0322686		SI
TotAbdom	trigly	6.59486e-14		SI
TotAbdom	visc	5.96297e-92		SI
TotAbdom	waist	5.79791e-97		SI
TotAbdom	WHR	1.90714e-13		SI
trigly	adipn	1.3006e-08		SI
trigly	AIR	0.0184352		subq
trigly	BMED	1.36526e-30		subq
trigly	calc_LDL	0.0204253		subq
trigly	chol	3.13902e-17		subq
trigly	di	5.26e-05		subq
trigly	ffmkg	1.79999e-08		subq
trigly	ffmpct	3.92151e-11		subq
trigly	HDL	3.4973e-18		subq
trigly	HMED	1.1651e-16		subq
trigly	IL1B	0.435025		subq
trigly	IL6	0.0001983		subq
trigly	LDL	0.000904		subq
trigly	LDL_PPD	4.66237e-38		subq
trigly	leptin	3.50107e-19		subq
trigly	LMEDn	1.69335e-29		tfmkg
trigly	REE	1.59892e-10		tfmkg
trigly	REElean	0.0463141		tfmkg
trigly	REEtot	1.9e-05		tfmpct
trigly	RQ	0.637228		tfmpct
trigly	SG	8.35577e-07		TNFa
trigly	SI	5.35948e-16		TNFa
trigly	subq	8.36123e-10		TNFa
trigly	tfmkg	1.02748e-13		TNFa
trigly	tfmpct	1.6051e-11		TNFa
trigly	TNFa	0.0001669		TNFa
trigly	TotAbdom	6.59486e-14		TNFa
trigly	visc	3.21339e-19		TNFa
trigly	BMI	3.32407e-23		TNFa
trigly	DBP	8.0611e-07		TNFa
trigly	glucose	4.68e-05		TNFa
trigly	height	0.239038		TNFa
trigly	hips	4.51025e-16		TNFa
trigly	HOMA	2.60141e-37		TNFa
trigly	igratio	3.86957e-25		TNFa
trigly	insulin	1.34748e-35		TNFa
trigly	pulse	0.0002621		TNFa
trigly	SBP	4.61723e-10		TotAbdom
trigly	waist	6.1978e-28		TotAbdom
trigly	weight	4.0601e-23		TotAbdom
trigly	WHR	3.40994e-16		TotAbdom
visc	AIR	0.115887		TotAbdom
visc	di	2.41991e-10		TotAbdom
visc	ffmkg	3.51491e-25		TotAbdom
visc	ffmpct	1.82109e-33		TotAbdom
visc	REE	4.79552e-34		TotAbdom
visc	REElean	0.265719		TotAbdom
visc	REEtot	1.18999e-25		TotAbdom
visc	RQ	0.0033096		TotAbdom
visc	SG	2.74154e-13		trigly
visc	SI	1.24725e-23		trigly
visc	tfmkg	6.78156e-77		trigly
visc	TotAbdom	5.96297e-92		trigly
visc	adipn	2.03996e-08		trigly
visc	BMED	0.000123		trigly
visc	BMI	1.39828e-80		trigly
visc	calc_LDL	0.0462147		trigly
visc	chol	0.0041825		trigly
visc	DBP	0.0114098		trigly
visc	glucose	3.50915e-11		trigly
visc	HDL	2.28e-05		trigly
visc	height	0.0899512		trigly
visc	hips	2.80489e-59		trigly
visc	HMED	1.98249e-07		trigly
visc	HOMA	1.32526e-24		trigly
visc	igratio	6.05314e-14		trigly
visc	IL1B	0.501518		trigly
visc	IL6	3.22759e-06		trigly
visc	insulin	1.04024e-21		trigly
visc	LDL	0.0757597		trigly
visc	LDL_PPD	1.18e-05		trigly
visc	leptin	8.68729e-25		trigly
visc	LMEDn	0.0050563		trigly
visc	pulse	0.0039635		trigly
visc	SBP	7.21327e-06		trigly
visc	subq	6.23467e-61		trigly
visc	TNFa	0.0122467		trigly
visc	trigly	3.21339e-19		visc
visc	waist	1.45867e-81		visc
visc	weight	1.16025e-74		visc
visc	WHR	2.97618e-25		visc
waist	adipn	1.85941e-22		visc
waist	AIR	0.0035178		visc
waist	BMED	1.01e-05		visc
waist	calc_LDL	0.0338559		visc
waist	chol	0.052597		visc
waist	DBP	7.50192e-13		visc
waist	di	4.45006e-07		visc
waist	ffmkg	4.27276e-48		visc
waist	ffmpct	1.85071e-82		waist
waist	glucose	3.21115e-08		waist
waist	HDL	1.95045e-19		waist
waist	hips	4.94255e-252		waist
waist	HMED	3.49928e-12		waist
waist	HOMA	1.22201e-45		waist
waist	igratio	2.433e-32		waist
waist	IL1B	0.770512		waist
waist	IL6	1.30622e-08		waist
waist	insulin	1.73864e-44		waist
waist	LDL	0.0136387		waist
waist	LDL_PPD	5.69004e-07		waist
waist	leptin	2.77182e-102		waist
waist	LMEDn	0.0001675		waist
waist	pulse	1.36288e-10		waist
waist	REE	1.4167e-69		waist
waist	REElean	0.222153		waist
waist	REEtot	1.76589e-42		waist
waist	RQ	7.96e-05		waist
waist	SBP	3.64719e-27		waist
waist	SG	3.20504e-11		waist
waist	SI	1.08081e-26		waist
waist	subq	8.08644e-82		waist
waist	tfmkg	1.02334e-116		waist
waist	tfmpct	8.61509e-71		waist
waist	TNFa	0.0007906		waist
waist	TotAbdom	5.79791e-97		waist
waist	trigly	6.1978e-28		waist
waist	visc	1.45867e-81		waist
waist	WHR	6.44096e-46		waist
waist	BMI	1.73986e-251		waist
waist	height	3.38359e-06		waist
waist	weight	1.70798e-259		waist
weight	adipn	7.36513e-17		waist
weight	AIR	0.0020467		waist
weight	BMED	0.0003101		waist
weight	BMI	1e-307		waist
weight	calc_LDL	0.0219655		waist
weight	chol	0.0319513		weight
weight	DBP	5.6992e-09		weight
weight	di	2.83331e-07		weight
weight	ffmkg	8.08293e-82		weight
weight	ffmpct	3.55565e-82		weight
weight	glucose	6.26511e-07		weight
weight	HDL	1.05757e-15		weight
weight	height	2.9317e-24		weight
weight	hips	3.04824e-187		weight
weight	HMED	1.71808e-11		weight
weight	HOMA	1.56988e-45		weight
weight	igratio	3.70893e-34		weight
weight	IL1B	0.215789		weight
weight	IL6	3.08145e-09		weight
weight	insulin	1.78674e-44		weight
weight	LDL	0.0019915		weight
weight	LDL_PPD	5.84755e-06		weight
weight	leptin	6.69976e-148		weight
weight	LMEDn	0.0005647		weight
weight	pulse	2.58704e-07		weight
weight	REE	5.72048e-79		weight
weight	REElean	0.627077		weight
weight	REEtot	8.82938e-62		weight
weight	RQ	4.39028e-06		weight
weight	SBP	2.27074e-19		weight
weight	SG	9.81466e-17		weight
weight	SI	5.13041e-29		weight
weight	subq	5.6774e-76		weight
weight	tfmkg	1.54045e-150		weight
weight	tfmpct	8.08425e-96		weight
weight	TNFa	0.0030008		weight
weight	trigly	4.0601e-23		weight
weight	visc	1.16025e-74		weight
weight	waist	1.70798e-259		weight
weight	WHR	1.23952e-21		weight
WHR	adipn	2.5e-05		weight
WHR	AIR	0.168634		weight
WHR	BMED	1.20612e-14		weight
WHR	calc_LDL	0.985506		weight
WHR	chol	0.258171		weight
WHR	DBP	7.64914e-07		WHR
WHR	di	0.0254395		WHR
WHR	ffmkg	1.84e-05		WHR
WHR	ffmpct	1.37931e-09		WHR
WHR	glucose	7.68993e-07		WHR
WHR	HDL	7.67209e-06		WHR
WHR	HMED	1.81947e-20		WHR
WHR	HOMA	1.45977e-27		WHR
WHR	igratio	5.50962e-20		WHR
WHR	IL1B	0.976823		WHR
WHR	IL6	0.0161296		WHR
WHR	insulin	1.40217e-25		WHR
WHR	LDL	0.0305991		WHR
WHR	LDL_PPD	4.03006e-12		WHR
WHR	leptin	5.11884e-13		WHR
WHR	LMEDn	1.32246e-09		WHR
WHR	pulse	0.0079293		WHR
WHR	REE	1.75327e-12		WHR
WHR	REElean	0.0352754		WHR
WHR	REEtot	0.0018745		WHR
WHR	RQ	0.595715		WHR
WHR	SBP	8.25446e-06		WHR
WHR	SG	0.0158899		WHR
WHR	SI	2.32e-05		WHR
WHR	subq	3.1437e-10		WHR
WHR	tfmkg	1.86251e-13		WHR
WHR	tfmpct	3.03392e-10		WHR
WHR	TNFa	0.0003222		WHR
WHR	TotAbdom	1.90714e-13		WHR
WHR	trigly	3.40994e-16		WHR
WHR	visc	2.97618e-25		WHR
WHR	BMI	6.34821e-28		WHR
WHR	height	0.0013601		WHR
WHR	hips	0.172752		WHR
WHR	waist	6.44096e-46		WHR
WHR	weight	1.23952e-21		WHR

## Sheet: Sheet5
Phenotype
Weight, kg	Weight
BMI, kg/m2	0.93367	BMI
Waist circumference (WC), cm	0.857206	0.849036	waist
Fasting Glucose (FG), mmol/l	0.163943	0.178374	0.181087	FG
Homeostasis model assessment (HOMA)	0.458722	0.475903	0.454954	0.500028	HOMA
HDL-cholesterol (HDL-c), mmol/l	-0.274838	-0.266762	-0.305497	-0.121227	-0.257194	HDL
Systolic Blood Pressure (sBP), mmHg	0.301482	0.298256	0.348934	0.102749	0.193842	-0.112955	sbp
Diastolic Blood Pressure (dBP), mmHg	0.190422	0.196517	0.231543	0.0876393	0.155771	-0.0838675	0.583794	dbp
